# Supplementary material for: Transcriptome analysis reveals cell cycle-related transcripts as key determinants of varietal differences in seed size of Brassica juncea
Source: Sci Rep. 2022 Jul 9;12:11713. doi: 10.1038/s41598-022-15938-5 (PMC9271088; doi:10.1038/s41598-022-15938-5)
Supplement: Supplementary file 1 — Supplementary Information. [file 41598_2022_15938_MOESM1_ESM.xlsx]

## Sheet: S1
Supplementary Table 1. Summary statistics of Brassica juncea trancriptome sequencing from EH2 and PJK varieties, using three distinct stages (15D, 30D, and 45D) of seed development
Accession	Library Name	Number of paired end raw reads*2	Number of paired end quality filtered and adapter trimmed reads*2	Percentage of aligned clean reads (%)	GC content*2 (%)	Percentage of unaligned reads (%)
EH2	E15-A	31384706	31277617	0.8169	0.4916	0.1831
EH2	E15-B	33347023	33247467	0.8274	0.49375	0.1726
EH2	E15-C	37361894	37225596	0.8422	0.4953	0.1578
EH2	E30-A	36985832	36887780	0.8319	0.51905	0.1681
EH2	E30-B	35413793	35296526	0.8102	0.50635	0.1898
EH2	E30-C	34124019	34010992	0.8167	0.50715	0.1833
EH2	E45-A	36283694	36184063	0.9383	0.51235	0.0617
EH2	E45-B	32163864	32064323	0.9542	0.51255	0.0458
EH2	E45-C	36385771	36283911	0.8489	0.51105	0.1511
PJK	P15-A	64421651	64154957	0.8775	0.5035	0.1225
PJK	P15-B	32888587	32799066	0.8809	0.49985	0.1191
PJK	P15-C	31686936	31557125	0.8501	0.50365	0.1499
PJK	P30-A	35113759	35008272	0.8416	0.50325	0.1584
PJK	P30-B	43742701	43721045	0.821	0.51825	0.179
PJK	P30-C	43709342	43550752	0.8413	0.51275	0.1587
PJK	P45-A	41859742	41743654	0.8644	0.50495	0.1356
PJK	P45-B	37189634	36998142	0.8624	0.5001	0.1376
PJK	P45-C	50067105	49888115	0.8636	0.50705	0.1364
	Total	694130053	691899403

## Sheet: S2
Supplementary Table 2: Spearman correlation coefficient (R) among biological replicates of each seed stage
Seed Development Stage	Spearman correlation coefficient (R)
	Replicate A vs B	Replicate B vs C	Replicate A vs C	Mean R Value
E15	0.9	0.91	0.9	0.9
E30	0.87	0.89	0.88	0.88
E45	0.8	0.8	0.82	0.81
P15	0.92	0.9	0.91	0.91
P30			0.91	0.91
P45	0.91	0.91	0.91	0.91
			Average	0.89

## Sheet: S3
Supplementary Table 3. Expression values of all transcripts expressed in Brassica juncea EH2 and PJK at 15D, 30D, and 45D. The corresponding Arabidopsis orthologs, Mapman pathway subcategories, and transcription factor categories are also mentioned
Brassica ID	AT ID	Mapman Pathway	Transcription Factor Family	E15_TPM	E30_TPM	E45_TPM	P15_TPM	P30_TPM	P45_TPM
A01_VARUNA_g1.t1	AT4G38360	not assigned.unknown	-	0.017705	0.0186697	0	0	0	0
A01_VARUNA_g10.t1	AT4G38495	not assigned.unknown	-	12.0404	11.0649	5.91554	6.64985	9.12631	6.64222
A01_VARUNA_g1000.t1	AT4G18460	RNA.regulation of transcription	-	2.00559	0.681021	0.0604843	1.09554	1.29877	0.804248
A01_VARUNA_g1001.t1	AT4G18465	RNA.processing	-	0.000497177	0.821706	0.224724	0.000160893	0.000351481	0.625006
A01_VARUNA_g1002.t1	AT4G18480	tetrapyrrole synthesis.magnesium chelatase	-	11.4209	17.3761	8.52454	7.27262	14.986	31.8378
A01_VARUNA_g1003.t1	AT5G05490	cell.division	-	0.0632626	0.0298944	0	0.0458442	0.0178252	0
A01_VARUNA_g1004.t1	AT3G61090	not assigned.unknown	-	26.5821	19.5615	10.0128	22.1872	17.7334	14.5876
A01_VARUNA_g1005.t1	AT4G18820	DNA.synthesis/chromatin structure	-	0.139867	0.177894	0.0924466	0.262722	0.143424	0.142474
A01_VARUNA_g1006.t1	AT4G18490	not assigned.unknown	-	0.125525	0.292566	0	0.105284	0.362347	0.213463
A01_VARUNA_g1007.t1	AT4G18501	not assigned.unknown	-	0.0353998	0.145911	0	0	0	0
A01_VARUNA_g1008.t1	-	-	-	0	0	0	0	0	0.0142535
A01_VARUNA_g101.t1	AT4G37930	C1-metabolism.glycine hydroxymethyltransferase	-	4.66067	1.4325	0.323275	2.33407	2.82031	0.910342
A01_VARUNA_g1010.t1	AT4G18530	not assigned.unknown	-	6.66915	5.38392	4.2784	6.6094	5.42792	3.85384
A01_VARUNA_g1011.t1	AT4G18540	not assigned.unknown	-	6.77074e-05	9.78701e-05	0.0790516	0.128925	0.00102495	0.243683
A01_VARUNA_g1012.t1	AT4G18550	lipid metabolism.lipid degradation	-	7.53377	7.19317	1.27967	1.87743	1.62815	0.978375
A01_VARUNA_g1013.t1	AT2G17920	not assigned.unknown	-	0	0	0	0.0081376	0	0.00743557
A01_VARUNA_g1014.t1	AT5G04740	amino acid metabolism.	-	0	0	0	0	0	0.0370307
A01_VARUNA_g1015.t1	AT4G18570	not assigned.no ontology	-	1.74597	4.18839	2.21752	1.79553	1.78621	6.23191
A01_VARUNA_g1016.t1	AT4G18580	not assigned.unknown	-	14.0131	7.54339	0.922799	8.05554	7.9218	2.82015
A01_VARUNA_g1017.t1	AT4G18593	protein.postranslational modification	-	0.963285	0.806993	0.351934	1.0092	0.752615	0.401515
A01_VARUNA_g1018.t1	AT4G18596	stress.abiotic	-	0	0.142928	0.0552532	0.143785	0.114588	0
A01_VARUNA_g1019.t1	AT4G18600	not assigned.unknown	-	3.01621	4.28433	2.76545	3.89131	3.22973	3.93755
A01_VARUNA_g102.t1	AT4G37920	PS.lightreaction	-	1.3982	1.43439	0.368714	3.84411	4.05006	5.25976
A01_VARUNA_g1020.t1	AT4G18610	not assigned.unknown	-	0.0762935	0.730271	0.263409	0.136136	0.475739	0.288812
A01_VARUNA_g1023.t1	AT4G18620	not assigned.no ontology	-	0	0	0	0.0177004	0	0
A01_VARUNA_g1024.t1	AT4G18630	not assigned.unknown	-	0.547368	0.0733978	0.277542	0.305783	0.0363528	0.134938
A01_VARUNA_g1025.t1	AT4G18640	signalling.receptor kinases	-	0.0687343	0	0	0.0272536	0	0
A01_VARUNA_g1026.t1	AT4G18650	RNA.regulation of transcription	-	0	0.42935	14.1121	0	0.116126	0.597493
A01_VARUNA_g1028.t1	AT5G45830	development.unspecified	-	0.0433512	0.11485	0.983001	0	0.0362665	0.266243
A01_VARUNA_g1029.t1	AT4G18670	cell wall.cell wall proteins	-	0.111268	0.0196842	6.06842e-05	0.694349	5.5032e-05	7.0019e-05
A01_VARUNA_g103.t1	AT4G37910	stress.abiotic	-	27.1457	17.9633	2.44546	22.9917	13.9841	7.88331
A01_VARUNA_g1031.t1	AT4G18700	protein.postranslational modification	-	0.922738	8.30363	4.48397	0.372064	5.19137	8.33502
A01_VARUNA_g1032.t1	AT4G18710	hormone metabolism.brassinosteroid	-	3.68162	3.73457	2.5845	2.82309	2.7857	2.96514
A01_VARUNA_g1033.t1	AT5G45775	protein.synthesis	-	0	0.000322168	3.99081	0.000228571	0	0
A01_VARUNA_g1034.t1	AT4G18740	not assigned.unknown	-	0.459856	0.232136	0.225728	0.44785	0.0751517	0.305351
A01_VARUNA_g1035.t1	AT4G18750	not assigned.no ontology	-	0.473907	0.600991	0.396464	0.392254	0.269313	0.563981
A01_VARUNA_g1036.t1	AT4G18760	not assigned.no ontology	-	0.815032	5.60898	0.861493	0.284227	2.71167	1.38912
A01_VARUNA_g1037.t1	AT4G18760	not assigned.no ontology	-	0	0.0396648	0.0305327	0	0.0628614	0
A01_VARUNA_g1038.t1	AT4G18770	RNA.regulation of transcription	MYB	0.10096	0.325732	0	0	0	0.0150169
A01_VARUNA_g1039.t1	AT4G18800	signalling.G-proteins	-	17.408	12.0633	3.76266	6.53398	4.62896	3.3971
A01_VARUNA_g104.t1	AT4G37880	protein.degradation	-	0.531563	0.805289	0.160475	0.919835	0.402487	0.50816
A01_VARUNA_g1040.t1	AT4G18810	signalling.light	-	4.34098	7.20041	21.152	0.566086	0.82267	1.21792
A01_VARUNA_g1041.t1	AT4G18820	DNA.synthesis/chromatin structure	-	2.58238	4.97144	5.44146	0.0793516	5.15049e-05	9.26276e-05
A01_VARUNA_g1042.t1	AT4G18830	development.unspecified	-	0.0318724	0.033614	0	0.0366553	0.0547018	0.0358319
A01_VARUNA_g1043.t1	AT4G18840	not assigned.no ontology	-	0.4176	0.564097	0.27818	0.36608	0.42625	0.684251
A01_VARUNA_g1044.t1	AT4G18880	stress.abiotic	HSF	0.183057	0.0372521	0	0.215037	0.0908232	0.0881647
A01_VARUNA_g1045.t1	AT4G18890	hormone metabolism.brassinosteroid	BES1	0.969745	3.52851	0.44051	0.643281	2.10907	2.33617
A01_VARUNA_g1046.t1	AT4G18905	not assigned.no ontology	-	0.0402189	0.286529	0.000325116	0.000725277	0.00082202	0.141759
A01_VARUNA_g1047.t1	AT4G18910	transport.Major Intrinsic Proteins	-	0.213015	0.145646	0.210219	1.0163	0.178566	0.159939
A01_VARUNA_g1048.t1	AT4G18920	not assigned.unknown	-	0.0272703	0	0	0	0	0
A01_VARUNA_g1049.t1	AT4G18950	cell.organisation	-	23.4748	8.25456	0.929435	18.7368	5.72924	2.756
A01_VARUNA_g105.t1	AT4G37870	gluconeogenesis / glyoxylate cycle.PEPCK	-	13.0932	41.2271	18.9417	13.6037	32.2353	17.6709
A01_VARUNA_g1050.t1	AT4G18960	development.unspecified	MIKC_MADS	0	0.000297728	0.194337	0	0	0
A01_VARUNA_g1051.t1	AT4G18975	not assigned.no ontology	-	0.545863	0.687763	0.616549	0.593689	0.457224	0.983882
A01_VARUNA_g1052.t1	AT4G18980	not assigned.unknown	-	8.16862	0.499734	0.46191	11.2767	1.00828	0.169381
A01_VARUNA_g1053.t1	AT4G18990	cell wall.modification	-	0.106007	0.347872	0.125812	0.895359	0	0.428499
A01_VARUNA_g1054.t1	AT4G19003	protein.targeting	-	3.50123	2.75455	2.2831	3.27016	3.47728	1.70464
A01_VARUNA_g1055.t1	AT4G19010	secondary metabolism.phenylpropanoids	-	0.727516	0.72504	0.490132	0.750478	0.438263	0.449023
A01_VARUNA_g1056.t1	AT4G19020	RNA.regulation of transcription	-	2.23633	1.70099	1.50452	3.38818	1.52682	1.66555
A01_VARUNA_g1057.t1	AT4G19040	stress.biotic	-	9.36236	8.15431	2.39012	12.9063	15.7377	4.84844
A01_VARUNA_g1058.t1	AT4G19050	RNA.regulation of transcription	-	0.120764	0	0	0.0647432	0.0299632	0
A01_VARUNA_g1059.t1	AT4G19060	stress.biotic	-	0.29411	0	0.232011	0.202478	0.0213309	0
A01_VARUNA_g106.t1	AT4G37860	not assigned.unknown	-	0	0.0197767	0	0	0	0
A01_VARUNA_g1061.t1	AT4G19120	stress.abiotic	-	1.14848	0.155354	0.771973	1.14268	0.48427	0.101809
A01_VARUNA_g1062.t1	AT4G19140	not assigned.unknown	-	0	0	0	0	0	0.0789511
A01_VARUNA_g1063.t1	AT4G19150	cell.organisation	-	0.770036	1.97693	1.43203	0	0	0
A01_VARUNA_g1064.t1	AT4G19160	not assigned.unknown	-	2.189	1.20122	0.32831	9.31342	1.89847	2.21687
A01_VARUNA_g1065.t1	AT4G19170	hormone metabolism.abscisic acid	-	2.04677	3.68193	3.69998	3.22644	0.491003	2.90253
A01_VARUNA_g1066.t1	AT4G19180	nucleotide metabolism.degradation	-	2.29973	2.0034	1.01481	2.18123	1.87692	1.67603
A01_VARUNA_g1067.t1	AT4G19185	not assigned.no ontology	-	0	0	0	0	0	1.04425e-05
A01_VARUNA_g1068.t1	AT4G19190	RNA.regulation of transcription	-	3.27616	3.5353	3.05191	2.93886	2.63743	2.57708
A01_VARUNA_g1069.t1	-	-	-	17.4652	7.25883	5.96611	5.65026	3.1081	1.27568
A01_VARUNA_g107.t1	AT4G37850	RNA.regulation of transcription	bHLH	0.0149167	0	0	0	0	0.0178754
A01_VARUNA_g1070.t1	AT4G20340	RNA.transcription	-	0.242795	0.178728	0.0958327	0.0205791	0.0240397	0
A01_VARUNA_g1071.t1	AT4G20330	RNA.transcription	-	0.148095	0.0234336	0	0.0125329	0.079399	0
A01_VARUNA_g1072.t1	AT4G19210	RNA.transcription	-	1.25847	1.74221	0	1.75215	0.634066	0.755934
A01_VARUNA_g1074.t1	-	-	-	0.140485	0	0	0	0	0
A01_VARUNA_g1075.t1	AT4G19230	hormone metabolism.abscisic acid	-	0.133988	3.00441	0.114905	0.0678683	3.44184	1.19925
A01_VARUNA_g1076.t1	AT4G19350	not assigned.unknown	-	1.08552	0.433498	0.569062	0.000383314	0.00835497	0.000339639
A01_VARUNA_g1077.t1	AT4G19360	not assigned.unknown	-	0	0.0237852	0	0	0.0657672	0
A01_VARUNA_g1078.t1	AT5G45330	not assigned.unknown	-	0.01494	0	0	0	0	0
A01_VARUNA_g1079.t1	AT4G19380	not assigned.no ontology	-	3.24989	10.5708	5.11629	1.7596	20.7805	2.38604
A01_VARUNA_g1080.t1	AT4G19390	not assigned.unknown	-	0.94641	0.734491	4.48212	0.840538	1.21423	1.06183
A01_VARUNA_g1081.t1	AT4G19400	cell.organisation	-	4.93818	2.90264	1.80945	3.35401	4.0919	3.26642
A01_VARUNA_g1082.t1	AT4G19410	cell wall.pectin*esterases	-	4.66951e-05	0.00117863	0	0.301916	3.86703e-05	0.371588
A01_VARUNA_g1083.t1	-	-	-	0	0	0	0	0	0.107546
A01_VARUNA_g1084.t1	AT4G19420	cell wall.pectin*esterases	-	2.6032	2.9794	0.338569	1.39744	3.44948	1.53999
A01_VARUNA_g1085.t1	AT4G19430	not assigned.unknown	-	0.0621009	0	0	0	0	0
A01_VARUNA_g1087.t1	AT4G19450	development.unspecified	-	0.183365	1.63441	0.49931	0.0601944	0.657134	0.916005
A01_VARUNA_g1088.t1	AT4G19460	not assigned.no ontology	-	0.0352056	21.2522	2.49838	0.00897918	3.56889	14.8356
A01_VARUNA_g1089.t1	AT3G28700	not assigned.unknown	-	3.64791e-05	0	0	0	0	0
A01_VARUNA_g109.t1	-	-	-	1.41176	1.34351	0.366299	0.555344	0.296539	0.554938
A01_VARUNA_g1090.t1	AT4G19490	not assigned.unknown	-	4.05723e-05	4.12662e-05	0.171606	0.36752	0.126714	0.253262
A01_VARUNA_g1091.t1	AT4G19540	not assigned.unknown	-	2.89658	3.77974	2.51334	0.807403	0.996632	1.65718
A01_VARUNA_g1092.t1	AT4G19560	cell.cycle	-	0.709707	0.640999	0.829051	0.535587	0.542718	1.00884
A01_VARUNA_g1093.t1	AT4G29090	DNA.unspecified	-	0.0229282	0.0220769	0	0	0	0
A01_VARUNA_g1094.t1	AT4G19590	stress.abiotic	-	0	0	0	0.0197136	0	0.0470909
A01_VARUNA_g1095.t1	AT4G19590	stress.abiotic	-	0.40791	0.801623	0.366074	1.15323	1.23812	1.56554
A01_VARUNA_g1096.t1	AT4G19610	RNA.RNA binding	-	0	0	3.08947e-05	0.178054	0	0.137551
A01_VARUNA_g1097.t1	AT4G19640	signalling.G-proteins	-	11.5403	9.44301	5.7882	7.32776	5.25408	4.23586
A01_VARUNA_g1098.t1	AT4G19645	not assigned.unknown	-	7.77465e-06	1.44238	0.48536	0	1.08743e-05	9.40096e-06
A01_VARUNA_g1099.t1	-	-	-	2.10375	0.300453	0	0.127718	0.187881	0.132005
A01_VARUNA_g11.t1	AT4G38670	stress.biotic	-	0	0.0187147	0	1.54031	1.12772	0.685532
A01_VARUNA_g110.t1	AT4G37830	mitochondrial electron transport / ATP synthesis.cytochrome c oxidase	-	9.05546	6.31471	2.79745	6.89879	5.70954	5.063
A01_VARUNA_g1100.t1	AT4G19650	RNA.regulation of transcription	-	1.01419	0.794174	0.53774	0.500612	0.290422	0.369515
A01_VARUNA_g1101.t1	AT3G18100	RNA.regulation of transcription	MYB	0.15167	0.0531115	0.0409452	0.00598727	0	0
A01_VARUNA_g1102.t1	AT4G19660	cell.organisation	-	1.759	1.74848	1.28758	0.516554	0.855317	0.609183
A01_VARUNA_g1103.t1	-	-	-	0.131546	1.58002	0.250147	0	0	0
A01_VARUNA_g1104.t1	AT4G19670	protein.degradation	-	7.69085e-05	4.03267e-05	0.000299688	0.00203029	0.00176636	0.00154303
A01_VARUNA_g1105.t1	AT4G19680	transport.metal	-	0	0	0	0.0539308	0	0.0533264
A01_VARUNA_g1107.t1	AT4G19690	transport.metal	-	0.0165812	0	0	0	0	0
A01_VARUNA_g111.t1	AT4G37810	not assigned.unknown	-	0	0.154426	0	0.0430649	0.0624857	0
A01_VARUNA_g1110.t1	AT4G19700	protein.degradation	-	1.13831	1.01257	0.0950933	1.24978	0.938934	0.232375
A01_VARUNA_g1111.t1	AT4G19710	amino acid metabolism.synthesis	-	0.000224162	0.000332262	0.000511739	0.123378	0.000314934	0.774355
A01_VARUNA_g1112.t1	AT4G19810	stress.biotic	-	0.164657	0	0.0536582	0.677252	0.0242354	0
A01_VARUNA_g1115.t1	AT2G13100	transport.membrane system unknown	-	0.0926562	0.0621153	0.0752139	3.45004	7.68455	3.1115
A01_VARUNA_g1116.t1	AT4G19840	misc.myrosinases-lectin-jacalin	-	2.43764	0.352749	0	1.6211	0.144837	0.181021
A01_VARUNA_g1117.t1	AT4G19850	misc.myrosinases-lectin-jacalin	-	0.0786723	0	0	0	0	0
A01_VARUNA_g1118.t1	AT4G19860	lipid metabolism.'exotics' (steroids, squalene etc)	-	7.85304	9.38996	4.75589	11.2391	9.68407	7.45229
A01_VARUNA_g1119.t1	AT1G80070	RNA.processing	-	10.5055	8.72168	3.62175	12.7205	8.89788	7.65706
A01_VARUNA_g112.t1	AT5G66210	protein.postranslational modification	-	0.0292325	0.0738915	0	0.0618574	0.044709	0
A01_VARUNA_g1120.t1	AT4G19890	not assigned.no ontology	-	1.69745	1.1422	0.760644	1.45703	1.68848	1.31798
A01_VARUNA_g1121.t1	AT4G19960	transport.potassium	-	0.214644	0.159315	0.156251	0.192226	0.166546	0.0974795
A01_VARUNA_g1122.t1	AT4G19970	not assigned.unknown	-	0	0	0	0.39319	0.0260346	0.278382
A01_VARUNA_g1123.t1	AT4G19980	not assigned.unknown	-	0.0370311	0.159699	0.13069	0.0993752	0.189539	0.0834358
A01_VARUNA_g1124.t1	AT4G19985	misc.GCN5-related N-acetyltransferase	-	4.92686	3.07877	1.98953	1.01865	0.777326	0.988396
A01_VARUNA_g1125.t1	AT4G19990	signalling.light	FAR1	0.282444	0.0973275	3.62621e-06	0.0917512	0.072729	4.45856e-06
A01_VARUNA_g1126.t1	AT4G20000	not assigned.no ontology	-	0	0.0538883	0	0	0	0
A01_VARUNA_g1127.t1	AT4G20020	not assigned.unknown	-	0.239074	0	0	0.000112173	0.284348	0.201821
A01_VARUNA_g1128.t1	AT4G20030	RNA.RNA binding	-	2.87994	1.6639	1.26527	2.67044	1.51824	1.23657
A01_VARUNA_g1129.t1	AT4G20040	not assigned.unknown	-	1.76155	0.307139	0.184055	0.808188	1.42404	1.58799
A01_VARUNA_g113.t1	AT4G37790	development.unspecified	HD-ZIP	6.03254	5.22723	1.32947	12.9796	6.68359	2.05373
A01_VARUNA_g1130.t1	AT4G20050	not assigned.unknown	-	4.13183	17.0651	0.00602021	1.73259	5.14307	7.14979
A01_VARUNA_g1131.t1	-	-	-	0.218741	0.103343	0.313564	0	0	0
A01_VARUNA_g1132.t1	AT4G20060	not assigned.unknown	-	1.16462	0.999644	0.41921	0.723427	0.381915	0.477244
A01_VARUNA_g1133.t1	AT4G20090	not assigned.no ontology	-	1.56383	1.49066	1.13552	0.560888	0.501658	0.514551
A01_VARUNA_g1134.t1	AT4G20110	protein.targeting	-	0.0879412	0.525623	1.50992	0.137395	0.0296389	0.77204
A01_VARUNA_g1135.t1	AT4G20140	signalling.receptor kinases	-	0.0202515	0.7918	0.483709	0.072493	0.0754583	0.488187
A01_VARUNA_g1136.t1	AT4G20150	not assigned.unknown	-	0.370492	0.297352	0.0413344	0	0	0
A01_VARUNA_g1137.t1	AT4G20160	not assigned.unknown	-	0.0386999	0	0	0.00728029	0	0
A01_VARUNA_g1138.t1	AT4G20170	not assigned.unknown	-	6.11974	2.99563	0.365538	5.75616	7.84923	2.18047
A01_VARUNA_g1139.t1	AT4G20190	not assigned.unknown	-	0.0240413	0	0	0	0	0
A01_VARUNA_g1140.t1	AT5G24950	misc.cytochrome P450	-	0.0905367	0	0.0585396	0.147724	0.577308	0.255045
A01_VARUNA_g1142.t1	AT4G20260	signalling.phosphinositides	-	0.000556119	3.44454e-05	0.000264445	0.000697917	0.000137461	0.000181688
A01_VARUNA_g1143.t1	AT4G20270	development.unspecified	-	2.19924	0.654724	0.893128	4.31863	2.2416	1.62109
A01_VARUNA_g1144.t1	AT4G20280	RNA.transcription	-	0.987123	0.882396	0.207758	0.398945	0.385985	1.5195
A01_VARUNA_g1145.t1	AT4G20300	not assigned.unknown	-	1.99372	2.96847	0.64426	1.56153	2.53132	0.748171
A01_VARUNA_g1146.t1	AT4G20310	protein.degradation	-	0	0	0	1.91878e-05	2.73169e-05	0
A01_VARUNA_g1147.t1	AT4G20320	nucleotide metabolism.synthesis	-	0.0859503	0.30197	0.547626	0.931702	1.56415	0.721122
A01_VARUNA_g1148.t1	AT4G20325	not assigned.no ontology	-	0	0.231553	0	0.127703	0.594224	0.149702
A01_VARUNA_g1149.t1	AT4G20360	protein.synthesis	-	11.3261	10.031	5.70667	9.13545	12.4204	18.1213
A01_VARUNA_g115.t1	AT4G37770	hormone metabolism.ethylene	-	0.0255614	0	0	0.128461	0	0.0140588
A01_VARUNA_g1151.t1	AT5G44560	RNA.regulation of transcription	-	10.1696	4.89177	1.15929	9.30167	8.03686	2.76927
A01_VARUNA_g1152.t1	AT4G20380	RNA.regulation of transcription	LSD	0.0134051	0.00164421	0.0142814	0	0.0194018	0.00133926
A01_VARUNA_g1153.t1	AT4G20400	RNA.regulation of transcription	-	4.15667	4.28475	2.98872	5.66462	4.63557	4.05075
A01_VARUNA_g1156.t1	AT4G20420	not assigned.no ontology	-	0.112426	0.833302	0	0.129288	0.811745	0.646615
A01_VARUNA_g1157.t1	AT4G20430	protein.degradation	-	0.141643	1.13917	0.167075	0.170498	0.790882	1.64187
A01_VARUNA_g1158.t1	AT4G20440	RNA.processing	-	39.3925	18.3254	6.50494	22.5196	21.2211	16.0506
A01_VARUNA_g1159.t1	AT4G20460	cell wall.precursor synthesis	-	2.25671	0.734655	0.437831	1.80833	0.636505	1.05145
A01_VARUNA_g116.t1	AT4G37760	hormone metabolism.brassinosteroid	-	0.485693	0	0.253333	0.00803878	0.0887818	0.134313
A01_VARUNA_g1161.t1	AT4G20740	not assigned.no ontology	-	0.205231	0.121089	0	0.345507	0.52713	0.200741
A01_VARUNA_g1162.t1	AT4G20760	misc.short chain dehydrogenase/reductase (SDR)	-	0.584487	0.281222	0.363979	0	0.328771	0.561622
A01_VARUNA_g1163.t1	AT4G20770	not assigned.no ontology	-	0.176924	0.0852771	0.0996766	0.130221	0.111919	0.247752
A01_VARUNA_g1165.t1	AT4G20790	signalling.receptor kinases	-	0	0	0	0	0.0754728	0.0130298
A01_VARUNA_g1166.t1	AT4G20800	misc.nitrilases, *nitrile lyases, berberine bridge enzymes, reticuline oxidases, troponine reductases	-	1.30907	7.16157	0	0.042316	32.3095	11.1473
A01_VARUNA_g1167.t1	AT1G48400	protein.degradation	-	0.493184	0.532443	0.642939	1.67766	0.807438	0.530617
A01_VARUNA_g1168.t1	-	-	-	0.0593382	0	0	0.0789725	0	0
A01_VARUNA_g1169.t1	AT4G20820	misc.nitrilases, *nitrile lyases, berberine bridge enzymes, reticuline oxidases, troponine reductases	-	2.89693	0.201305	0.683404	5.70831	1.05908	0.311903
A01_VARUNA_g117.t1	AT4G37750	development.unspecified	AP2	0.143045	0.538843	0.0788045	0.920056	0.21738	0.20028
A01_VARUNA_g1170.t1	AT4G20830	misc.nitrilases, *nitrile lyases, berberine bridge enzymes, reticuline oxidases, troponine reductases	-	0.441986	0	0.193584	0.19975	0	0.0807921
A01_VARUNA_g1171.t1	AT4G20840	misc.nitrilases, *nitrile lyases, berberine bridge enzymes, reticuline oxidases, troponine reductases	-	0	0	0	0	0	0.0355416
A01_VARUNA_g1172.t1	AT4G20850	protein.degradation	-	0	0	0.0648125	0	0	0
A01_VARUNA_g1174.t1	-	-	-	0.0449331	0	0	0	0	0
A01_VARUNA_g1175.t1	AT4G20870	lipid metabolism.FA desaturation	-	0.690829	0.0867382	0	0.332644	0.143885	0.0492253
A01_VARUNA_g1176.t1	AT4G20880	hormone metabolism.ethylene	-	0	0	0	0	0	0.0163189
A01_VARUNA_g1177.t1	AT4G20890	cell.organisation	-	0	0.000680473	0.703976	0	0.00188999	7.40912e-05
A01_VARUNA_g1178.t1	AT4G20910	RNA.processing	-	0.512794	1.2	0.0129063	0.242723	0.903777	0.510699
A01_VARUNA_g1179.t1	AT4G20910	RNA.processing	-	1.39738	1.21411	0.140434	1.12774	0.72937	0.348208
A01_VARUNA_g118.t1	AT4G37740	RNA.regulation of transcription	GRF	0.0104987	0.621865	0.535836	0	0.246879	1.1044
A01_VARUNA_g1180.t1	AT4G20940	signalling.receptor kinases	-	0.169906	0.192771	0.10986	0.100456	0.110718	0.173272
A01_VARUNA_g1181.t1	AT4G20970	RNA.regulation of transcription	bHLH	0.112302	12.2745	0.300362	0.0521455	11.0558	1.17159
A01_VARUNA_g1183.t1	AT3G26010	protein.degradation	-	0.0671204	0.0160954	0	0.00991177	0	0.014872
A01_VARUNA_g1184.t1	AT4G21020	not assigned.no ontology	-	0	0	3.08191	0	0	0.216991
A01_VARUNA_g1185.t1	AT4G21050	RNA.regulation of transcription	Dof	0.0193917	1.37327	0.365533	0	0.0982665	0.465811
A01_VARUNA_g1186.t1	AT4G21050	RNA.regulation of transcription	Dof	3.67889	1.90507	0.438507	0	2.42067	1.58129
A01_VARUNA_g1187.t1	AT4G21050	RNA.regulation of transcription	Dof	0.543733	1.89999	0.840092	0.0167158	1.12718	1.34168
A01_VARUNA_g1188.t1	AT4G21050	RNA.regulation of transcription	Dof	0.100285	2.66313	1.35612	0	1.50087	0.859271
A01_VARUNA_g1189.t1	AT4G21060	protein.glycosylation	-	0.330523	0	0	0	0.0769061	0
A01_VARUNA_g119.t1	AT4G37730	RNA.regulation of transcription	bZIP	0.717478	0.641387	0.69315	1.73842	0.964164	0.955513
A01_VARUNA_g1190.t1	-	-	-	0	0	0	0	0	0.0847081
A01_VARUNA_g1191.t1	AT4G21060	protein.glycosylation	-	1.60583	1.1286	0.316253	1.80579	1.42363	0.732193
A01_VARUNA_g1192.t1	AT4G21070	protein.degradation	-	0.760029	0.501223	0.131594	0.194409	0.164582	0.186497
A01_VARUNA_g1193.t1	AT4G21090	mitochondrial electron transport / ATP synthesis.unspecified	-	1.29136	0.204763	0.582025	1.78953	0.969296	0.216338
A01_VARUNA_g1194.t1	AT4G21105	not assigned.unknown	-	1.24934	0.463694	0	0.952266	0.825865	0.233576
A01_VARUNA_g1196.t1	AT4G21110	not assigned.no ontology	-	0	0	0	0.126419	0	0
A01_VARUNA_g1197.t1	AT4G21140	not assigned.unknown	-	4.14051	2.91498	1.5644	3.15774	3.53498	3.60216
A01_VARUNA_g1198.t1	AT2G41790	protein.degradation	-	0.38354	0.223209	0	0.484237	0.434298	0.158095
A01_VARUNA_g1199.t1	AT1G47620	misc.cytochrome P450	-	0	0	0	0.0126777	0	0.0103812
A01_VARUNA_g12.t1	AT4G38700	stress.biotic	-	10.1373	0.0871972	0	1.94377	0	0
A01_VARUNA_g120.t1	AT4G37680	not assigned.unknown	-	0.388184	0.182277	1.42228e-06	0.321451	0.141605	0.225422
A01_VARUNA_g1200.t1	AT4G21150	development.unspecified	-	0.102808	0	0.249712	0	0.242671	0
A01_VARUNA_g1201.t1	AT4G21160	RNA.regulation of transcription	-	0.315957	0.0834059	0.066552	0.135739	0.413132	0.297378
A01_VARUNA_g1202.t1	AT4G21160	RNA.regulation of transcription	-	1.38583	0.838771	0.199413	1.45603	0.459142	0.188301
A01_VARUNA_g1203.t1	AT4G21170	not assigned.no ontology	-	0.177119	0.103536	0.132988	0.3212	0.199306	0.142704
A01_VARUNA_g1204.t1	AT4G21180	stress.abiotic	-	6.87135	4.52195	2.63369	4.32681	3.72119	4.40834
A01_VARUNA_g1205.t1	AT4G21190	development.unspecified	-	0.0832909	0	0	0.0516066	0	0.0603002
A01_VARUNA_g1207.t1	AT4G21210	not assigned.unknown	-	1.13422	0.441473	0.542269	1.0134	0.62197	0.801433
A01_VARUNA_g1208.t1	AT4G21215	not assigned.unknown	-	1.63865	0.170619	0.479941	2.39203	0.0787715	0.5033
A01_VARUNA_g121.t1	AT4G37670	misc.GCN5-related N-acetyltransferase	-	4.15925	2.30538	1.36142	2.94274	2.48618	2.4774
A01_VARUNA_g1212.t1	AT4G21280	PS.lightreaction	-	2.96911	2.20389	0.76527	3.15509	2.94262	3.39363
A01_VARUNA_g1218.t1	AT4G21250	not assigned.unknown	-	0.0119896	0	0	0	0.0193689	0.0131494
A01_VARUNA_g122.t1	AT4G37650	development.unspecified	GRAS	3.11748	0.413907	0.374509	2.44122	0.216413	0.678424
A01_VARUNA_g1220.t1	AT4G21300	not assigned.no ontology	-	0.115257	0.126999	0.121944	0.237104	0.11014	0.12818
A01_VARUNA_g1221.t1	AT4G21310	not assigned.unknown	-	0.0361227	0	0	0.0837501	0	0
A01_VARUNA_g1225.t1	AT4G21350	protein.degradation	-	0.499248	0.824526	0.429533	0.615608	0.758496	0.627078
A01_VARUNA_g1226.t1	AT4G21380	signalling.receptor kinases	-	0.676763	0.121171	0.104169	0.0209042	5.73369e-05	7.88844e-05
A01_VARUNA_g1227.t1	AT4G21390	signalling.receptor kinases	-	0.262452	0.0102818	0	0.0410197	0.013374	0
A01_VARUNA_g1228.t1	AT4G21410	signalling.receptor kinases	-	0.011867	0.231332	0	0	0.555399	0.0941005
A01_VARUNA_g1229.t1	AT2G46460	not assigned.unknown	-	0.0235113	0	0	0.0361715	0	0
A01_VARUNA_g123.t1	AT4G37610	protein.degradation	-	0.18592	0.0190391	0	0.385343	0.131498	0.0298612
A01_VARUNA_g1230.t1	AT4G21430	RNA.regulation of transcription	-	0.816013	0.808384	0.906677	0.938001	0.728489	0.733346
A01_VARUNA_g1231.t1	AT4G21440	RNA.regulation of transcription	MYB	0.0320744	0	0	0.0480821	0	0
A01_VARUNA_g1232.t1	AT4G21450	cell.vesicle transport	-	13.0401	12.9034	9.12044	15.3201	7.97089	9.67422
A01_VARUNA_g1233.t1	AT4G21470	Co-factor and vitamine metabolism.riboflavin	-	3.71271	4.24667	2.44567	4.13135	3.66436	3.8732
A01_VARUNA_g1234.t1	AT4G21480	transport.sugars	-	1.65052	1.86181	0.50957	7.48704	5.51269	1.21133
A01_VARUNA_g1235.t1	AT4G21500	not assigned.unknown	-	0.141793	0.0837623	0.188186	0.318814	0.0805089	0.16181
A01_VARUNA_g1237.t1	AT4G21520	signalling.G-proteins	-	1.83023	2.08908	0.608182	1.44014	1.75275	2.05945
A01_VARUNA_g1238.t1	AT4G21530	protein.degradation	-	0.588714	0.432014	0.0488058	0.50655	0.425787	0.186518
A01_VARUNA_g1239.t1	AT4G21550	RNA.regulation of transcription	B3	0.0697215	0.00026552	0.000361153	0.000110046	0.000102135	2.43722e-05
A01_VARUNA_g124.t1	AT4G37580	hormone metabolism.ethylene	-	0	0	0.020079	0	0	0.0420419
A01_VARUNA_g1240.t1	AT4G21560	protein.targeting	-	2.3046	3.96032	1.23656	2.73993	2.54811	2.8003
A01_VARUNA_g1241.t1	AT4G21570	not assigned.unknown	-	14.918	3.64754	0.838689	7.60239	5.31399	2.68313
A01_VARUNA_g1242.t1	AT1G33020	protein.degradation	-	1.40902	0.837186	0.191602	1.62089	1.04957	0.222236
A01_VARUNA_g1243.t1	AT5G62390	signalling.calcium	-	10.8745	17.2939	16.6589	8.26143	8.20808	18.9586
A01_VARUNA_g1244.t1	AT4G21580	misc.misc2	-	21.3299	18.5928	20.8472	20.0985	16.2914	20.4082
A01_VARUNA_g1245.t1	AT4G21585	not assigned.no ontology	-	0.792116	0.283148	0.0001949	0.627685	0.000287888	0.102115
A01_VARUNA_g1246.t1	AT4G21600	DNA.synthesis/chromatin structure	-	0.00837737	0.0633998	0	0	0	0.06637
A01_VARUNA_g1247.t1	AT4G21630	protein.degradation	-	256.223	473.154	35.6554	242.184	481.677	169.428
A01_VARUNA_g1248.t1	AT4G21660	RNA.processing	-	4.57296	3.97025	3.23983	3.38553	3.50884	2.76872
A01_VARUNA_g1249.t1	AT4G21670	RNA.RNA binding	-	0.0431056	0.0649177	0.0821952	0.0891988	0.11079	0.0479112
A01_VARUNA_g125.t1	AT4G37560	misc.misc2	-	4.04593	0.538833	2.29824	6.54961	1.13471	2.93838
A01_VARUNA_g1250.t1	AT4G21680	transport.peptides and oligopeptides	-	1.57276	6.41538	8.18613	2.26465	3.48184	5.52785
A01_VARUNA_g1252.t1	AT4G21700	not assigned.unknown	-	5.46957	3.88937	1.09672	5.96602	5.72003	2.35027
A01_VARUNA_g1253.t1	AT4G26990	not assigned.unknown	-	0.129182	0	0	0.0869109	0	0.030326
A01_VARUNA_g1256.t1	AT4G21710	RNA.transcription	-	17.1478	17.6722	9.09747	17.6885	14.33	12.6202
A01_VARUNA_g1257.t1	AT4G21720	not assigned.unknown	-	1.22246	1.01047	1.07158	1.54463	1.22831	0.839254
A01_VARUNA_g1258.t1	AT4G21740	not assigned.unknown	-	0.660485	0.47321	0.0483248	0.594413	0.333311	0.0773871
A01_VARUNA_g1259.t1	AT4G39600	protein.degradation	-	0.0286946	0	0	0	0	0
A01_VARUNA_g126.t1	AT4G37560	misc.misc2	-	0.111277	0	1.65013	0.81529	0.181782	0.617608
A01_VARUNA_g1260.t1	AT4G21745	not assigned.no ontology	-	0	0.0395195	0	0	0.051483	0
A01_VARUNA_g1262.t1	AT4G21750	RNA.regulation of transcription	HD-ZIP	0.522394	0.187471	0.00935001	0.862223	0.475828	0.0728092
A01_VARUNA_g1263.t1	AT4G21760	misc.gluco-, galacto- and mannosidases	-	0	0.0377309	0	0	0	0
A01_VARUNA_g1264.t1	AT4G21770	protein.aa activation	-	1.79834	1.59281	0.839287	1.51677	1.40154	2.53335
A01_VARUNA_g1266.t1	AT4G21780	not assigned.unknown	-	0.182058	0	0	0.09638	0	0
A01_VARUNA_g1267.t1	AT4G21790	RNA.regulation of transcription	-	0.0759443	0.0432313	0.0449661	0.00405391	0	0
A01_VARUNA_g127.t1	AT4G37540	RNA.regulation of transcription	LBD	0.845476	0.501234	0.0636479	7.21535	1.57876	1.06816
A01_VARUNA_g1271.t1	AT4G21800	cell.division	-	10.6526	4.21189	2.48453	6.85575	4.56569	2.93173
A01_VARUNA_g1272.t1	AT4G21810	mitochondrial electron transport / ATP synthesis.NADH-DH	-	0.12902	0.446867	0.538637	0	0.211953	0.207128
A01_VARUNA_g1273.t1	AT4G21820	signalling.calcium	-	2.44926	3.84517	0.10331	0.921001	2.14565	1.95849
A01_VARUNA_g1274.t1	AT4G21860	protein.postranslational modification	-	2.96048	3.62048	2.29878	3.20581	1.92352	4.3661
A01_VARUNA_g1275.t1	AT4G21870	stress.abiotic	-	0.23984	0.2148	0.940848	0.302272	0.140032	1.89672
A01_VARUNA_g1276.t1	AT4G21880	not assigned.no ontology	-	0.293646	0.499845	0.143943	0.16131	0.27187	0.089106
A01_VARUNA_g1277.t1	AT4G21890	not assigned.unknown	-	0.0453529	0.209472	0.0435923	0	0.0587549	0.123032
A01_VARUNA_g1278.t1	AT4G21895	not assigned.unknown	-	2.41527	1.56287	0.298624	0.0620875	1.7998	0.181092
A01_VARUNA_g128.t1	AT4G37520	misc.peroxidases	-	0.032001	0	0	0.0122822	0	0
A01_VARUNA_g1280.t1	AT4G21895	not assigned.unknown	-	3.44577e-05	0	0	0	0.0309284	0
A01_VARUNA_g1283.t1	AT4G21900	transport.misc	-	0.210946	0	1.11984	0.150191	5.12085e-05	0.0919205
A01_VARUNA_g1284.t1	ATMG00710	not assigned.unknown	-	0	0	0.0447683	0	0	0.0310216
A01_VARUNA_g1285.t1	AT4G21902	not assigned.unknown	-	0	0.761465	3.76322	0.175181	0.135047	1.52795
A01_VARUNA_g1286.t1	AT4G21910	transport.misc	-	0	0	0	0.407736	0	0
A01_VARUNA_g1288.t1	AT4G21940	signalling.calcium	-	0.41954	0.856895	0.165596	0.00208786	0.5285	0.0922302
A01_VARUNA_g1289.t1	AT4G21960	misc.peroxidases	-	2041.61	1476.18	600.837	2128.1	2623.66	1201.96
A01_VARUNA_g129.t1	AT4G37520	misc.peroxidases	-	7.43391	17.7097	3.0361	9.238	8.15931	0.468749
A01_VARUNA_g1290.t1	AT4G21970	not assigned.unknown	-	0	0	0	0.134025	0.0441805	0
A01_VARUNA_g1291.t1	AT4G21980	protein.degradation	-	1.29307	0.130168	0	0.637925	0.470975	0.238986
A01_VARUNA_g1292.t1	AT4G21990	S-assimilation.APR	-	4.4122	2.49581	5.60312	11.4138	4.46954	1.75899
A01_VARUNA_g1293.t1	AT4G22000	not assigned.unknown	-	6.69901	7.13763	7.43851	4.52584	7.03444	9.72227
A01_VARUNA_g1295.t1	AT4G22010	misc.oxidases - copper, flavone etc	-	2.43625	8.85339	5.41871	2.37805	1.89462	7.7574
A01_VARUNA_g1296.t1	-	-	-	0.0110944	0	0	0	0	0
A01_VARUNA_g1297.t1	AT4G22070	RNA.regulation of transcription	WRKY	0.0207407	0	0	0.0435188	0	0.0113888
A01_VARUNA_g1299.t1	AT4G22110	misc.alcohol dehydrogenases	-	0	0	0	0.16311	0.0471337	0
A01_VARUNA_g13.t1	AT4G38770	cell wall.cell wall proteins	-	0	0.0370973	0	0	0.176114	0.11921
A01_VARUNA_g130.t1	AT4G37510	RNA.processing	-	0.0290838	0.0473265	0.0675921	0.121118	0	0.0692765
A01_VARUNA_g1300.t1	AT4G22120	stress.abiotic	-	8.04057	10.6481	1.78338	4.62186	10.4771	5.04462
A01_VARUNA_g1303.t1	AT4G22130	protein.postranslational modification	-	1.06619	1.22257	0.462507	0.77951	0.617874	0.888578
A01_VARUNA_g1304.t1	AT4G22140	RNA.regulation of transcription	-	8.54697e-05	0.000251824	0.401561	5.56933e-05	0.000121415	0.000135964
A01_VARUNA_g1305.t1	AT4G22150	protein.degradation	-	8.70651	4.55509	3.15153	13.1591	6.9546	3.46727
A01_VARUNA_g1306.t1	AT4G22160	not assigned.unknown	-	2.13304	0.224556	0.0535772	1.73473	0.448073	0.495973
A01_VARUNA_g1308.t1	AT4G22180	protein.degradation	-	0.0141486	0	0	0	0	0
A01_VARUNA_g131.t1	AT4G37510	RNA.processing	-	0.244929	0.198623	2.441e-05	0.360071	0.328233	0.270345
A01_VARUNA_g1310.t1	AT4G22180	protein.degradation	-	0	0.0252898	0	0	0	0
A01_VARUNA_g1311.t1	AT4G23180	signalling.receptor kinases	-	0.0301081	0	0	0	0	0.0350719
A01_VARUNA_g1312.t1	AT4G22170	protein.degradation	-	0.0152099	0	0	0	0	0
A01_VARUNA_g1313.t1	AT4G22190	not assigned.unknown	-	2.08629	1.52748	1.20443	2.8905	0.908201	1.66324
A01_VARUNA_g1314.t1	AT4G22200	transport.potassium	-	2.90916	0.103756	0	4.69025	0.22707	0.00769159
A01_VARUNA_g1315.t1	AT3G53540	not assigned.unknown	-	0	0.0841475	0.16063	0	0	0.105962
A01_VARUNA_g1318.t1	-	-	-	0.0546651	0	0	0	0	0
A01_VARUNA_g1319.t1	AT4G22220	protein.assembly and cofactor ligation	-	34.1611	24.5576	17.9778	33.986	22.1966	20.5783
A01_VARUNA_g132.t1	AT4G37490	cell.cycle	-	4.45643	4.93136	0.166171	2.93635	8.04827	3.99406
A01_VARUNA_g1320.t1	AT4G22240	cell.organisation	-	9.41948	4.79976	3.36113	6.86268	5.09906	3.39576
A01_VARUNA_g1321.t1	AT4G22260	PS.lightreaction	-	2.24382	3.84825	1.67322	2.28625	3.0064	3.5346
A01_VARUNA_g1322.t1	AT4G22270	not assigned.unknown	-	0.776774	0.370358	0.396859	0.418075	0.314931	0.0653974
A01_VARUNA_g1323.t1	AT4G22290	protein.degradation	-	3.26237	2.21294	2.53525	2.90304	1.31194	5.56824
A01_VARUNA_g1324.t1	AT4G22310	not assigned.unknown	-	9.76057	7.38056	1.29476	5.5638	7.15036	3.96327
A01_VARUNA_g1326.t1	AT4G22310	not assigned.unknown	-	0.666699	0.279109	0.0591732	0.691507	0.309346	0.0859229
A01_VARUNA_g1327.t1	AT4G22320	not assigned.unknown	-	0.936821	0.402806	0.178031	0.555493	0.70504	0.363346
A01_VARUNA_g1329.t1	AT4G22330	lipid metabolism.'exotics' (steroids, squalene etc)	-	0.765715	0.603426	0.295033	1.55821	0.222616	0.930371
A01_VARUNA_g1330.t1	AT4G22340	lipid metabolism.Phospholipid synthesis	-	0.0619512	5.44002	0.0434715	0.175492	1.45565	2.18702
A01_VARUNA_g1331.t1	AT4G22285	not assigned.no ontology	-	0.00175312	0.00166775	0.00229634	0.000493781	0.00253352	0.00145294
A01_VARUNA_g1332.t1	AT4G22360	not assigned.no ontology	-	0.404552	0.525124	0.121472	0.408457	0.408622	0.315267
A01_VARUNA_g1333.t1	AT4G22370	not assigned.unknown	-	0	0.0336366	0	0.0743738	0.0404776	0
A01_VARUNA_g1334.t1	AT5G20160	protein.synthesis	-	48.1636	30.721	14.3908	26.5344	27.9471	22.765
A01_VARUNA_g1335.t1	AT4G12590	not assigned.unknown	-	10.5715	10.7082	4.34779	10.9722	10.6624	10.8726
A01_VARUNA_g1336.t1	AT1G53360	protein.degradation	-	0.0128073	0	0	0	0	0
A01_VARUNA_g1337.t1	AT4G22460	misc.protease inhibitor/seed storage/lipid transfer protein (LTP) family protein	-	0.069209	0	0	0	0	0
A01_VARUNA_g134.t1	AT4G37460	stress.biotic	-	0.096158	9.42973e-05	0	0.121835	0.187948	0.000102134
A01_VARUNA_g1340.t1	AT4G22485	misc.protease inhibitor/seed storage/lipid transfer protein (LTP) family protein	-	0.0250796	0	0	0	0	0
A01_VARUNA_g1342.t1	AT4G22520	misc.protease inhibitor/seed storage/lipid transfer protein (LTP) family protein	-	0.0433777	0	0	0	0	0.0501522
A01_VARUNA_g1343.t1	AT4G22530	development.unspecified	-	9.00811	7.87354	1.93766	12.0499	13.8644	5.74491
A01_VARUNA_g1344.t1	AT4G22540	cell.vesicle transport	-	0.638053	1.46662	0.360254	0.418668	0.784857	0.753199
A01_VARUNA_g1345.t1	AT3G21000	not assigned.unknown	-	0	0.00917442	0	0	0	0
A01_VARUNA_g1346.t1	AT4G22550	misc.acid and other phosphatases	-	0.533552	0.46056	0.375745	0.698395	0.783598	0.655316
A01_VARUNA_g1347.t1	AT4G22580	misc.UDP glucosyl and glucoronyl transferases	-	0	0	0	0.0850401	0.073463	0.0474193
A01_VARUNA_g1348.t1	AT4G22590	minor CHO metabolism.trehalose	-	0	2.27561e-05	2.22084e-05	0.0273154	0	0.275472
A01_VARUNA_g135.t1	AT4G37450	cell wall.cell wall proteins	-	1.80555	4.23623	0.560541	1.03696	0.613008	2.22158
A01_VARUNA_g1351.t1	AT4G22620	hormone metabolism.auxin	-	0.360257	0.788356	0.833467	1.73454	0.583601	0.965871
A01_VARUNA_g1353.t1	AT5G05230	not assigned.unknown	-	0	0	0	0.0387192	0	0
A01_VARUNA_g1354.t1	AT4G22670	not assigned.no ontology	-	18.7664	14.6459	9.01172	21.3571	18.9517	11.9982
A01_VARUNA_g1355.t1	AT4G22680	RNA.regulation of transcription	MYB	0.0235579	0.0935151	0.187178	0	0	0
A01_VARUNA_g1356.t1	AT4G22690	misc.cytochrome P450	-	1.0217	0.293199	0	0.573444	0.676978	0.0123281
A01_VARUNA_g1357.t1	AT4G22720	protein.degradation	-	6.25683	4.61368	1.78705	4.38284	3.44325	2.47314
A01_VARUNA_g1358.t1	AT4G22730	signalling.receptor kinases	-	0.335591	0.635449	0.0862792	0.298818	1.00042	0.298254
A01_VARUNA_g1359.t1	AT5G46000	misc.myrosinases-lectin-jacalin	-	1.9923	0.00283164	0	1.06796	9.29542e-05	0.000788157
A01_VARUNA_g136.t1	AT4G37445	not assigned.unknown	-	0.197011	0.0295425	0.255118	0.203765	0	0.120284
A01_VARUNA_g1360.t1	AT5G46000	misc.myrosinases-lectin-jacalin	-	4.71649	1.86576	0.0858856	5.4541	3.22613	0.135554
A01_VARUNA_g1361.t1	AT4G22740	not assigned.no ontology	-	0.0937152	0.0381262	0	7.97409e-06	0	2.51895e-06
A01_VARUNA_g1363.t1	AT4G22740	not assigned.no ontology	-	0.0131548	0.0154157	0	0.0297963	0.0212117	0.0291103
A01_VARUNA_g1364.t1	AT4G22740	not assigned.no ontology	-	0.149796	0.0668284	0.0148985	0.207565	0.152673	0.0747713
A01_VARUNA_g1366.t1	AT4G22740	not assigned.no ontology	-	0.408442	0.0825708	0	0.136027	0.230979	0.0578186
A01_VARUNA_g1367.t1	AT4G22750	RNA.regulation of transcription	-	0.0296287	0.0749724	0.0478692	0.0564304	0.0664805	0.0719194
A01_VARUNA_g1368.t1	AT1G05220	not assigned.unknown	-	0	0	0.197406	0	0	0
A01_VARUNA_g1369.t1	AT4G22756	lipid metabolism.'exotics' (steroids, squalene etc)	-	4.01756	4.35506	8.04289	3.3843	2.3189	4.53304
A01_VARUNA_g1370.t1	AT4G22758	not assigned.unknown	-	0.385044	0.265245	0.642014	0.352047	0.278599	0.504188
A01_VARUNA_g1371.t1	AT4G22760	not assigned.no ontology	-	0.468683	0.494427	0.231852	1.43274	1.46263	0.802564
A01_VARUNA_g1372.t1	AT4G22770	RNA.regulation of transcription	-	0.346358	0.231141	0.116031	0	0.0771716	0.457371
A01_VARUNA_g1373.t1	AT4G22780	protein.synthesis	-	0.0297773	0.033322	0	0.198371	0.430142	0.181487
A01_VARUNA_g1375.t1	AT1G64210	signalling.receptor kinases	-	0.155481	0.350472	0.099909	0.659371	0.485993	0.310937
A01_VARUNA_g1376.t1	AT4G22790	transport.misc	-	0.0299821	0.37474	0.0919238	0.484814	0.286972	0.0258409
A01_VARUNA_g1377.t1	AT4G22810	RNA.regulation of transcription	-	0	0.184253	0.0511405	0	0.0519603	0.106018
A01_VARUNA_g1378.t1	AT4G22830	not assigned.unknown	-	0.096113	0.113154	0	2.71741	2.37012	3.58045
A01_VARUNA_g1379.t1	AT4G22860	not assigned.unknown	-	0.12459	0.0465538	0	0.334566	0.257403	0.340051
A01_VARUNA_g138.t1	AT1G01355	not assigned.unknown	-	0.224462	0.574524	0	0.0592529	0.204056	0.161321
A01_VARUNA_g1380.t1	AT4G22880	secondary metabolism.flavonoids	-	0.0656403	0.120037	0	50.5367	83.7861	50.0438
A01_VARUNA_g1381.t1	AT4G22890	PS.lightreaction	-	0.211142	0.280999	0	0.048231	0.283941	0.355162
A01_VARUNA_g1382.t1	AT4G22900	not assigned.unknown	-	0	0	0	0.18517	0	0
A01_VARUNA_g1383.t1	AT4G22910	cell.cycle	-	7.42209	4.29866	1.70676	9.00338	4.89025	2.80311
A01_VARUNA_g1384.t1	AT4G22920	not assigned.unknown	-	3.56867	1.74698	0.52949	19.0277	8.02683	4.23902
A01_VARUNA_g1385.t1	AT4G23280	signalling.receptor kinases	-	0.0159867	0	0.0259649	0	0.0274707	0
A01_VARUNA_g1386.t1	AT1G67930	cell.vesicle transport	-	0	0	0	0.0742562	0.0408601	0.0302846
A01_VARUNA_g1387.t1	AT1G03140	RNA.processing	-	0	0	0	0.122823	0.0945052	0
A01_VARUNA_g1388.t1	AT4G22930	nucleotide metabolism.synthesis	-	0.323884	0.265672	0.132096	0.0771211	0.0561893	0.0120361
A01_VARUNA_g1389.t1	AT4G22940	protein.postranslational modification	-	0.0119232	0	0	0	0	0
A01_VARUNA_g139.t1	AT4G37440	not assigned.unknown	-	1.54725	1.12835	0.688941	2.2596	1.41574	0.915091
A01_VARUNA_g1392.t1	AT1G70040	not assigned.unknown	-	5.53856	1.32131	0	0	3.71459	0.261302
A01_VARUNA_g1393.t1	AT4G11860	not assigned.unknown	-	0.770809	0.724463	0.17346	0.610485	0.830834	0.200882
A01_VARUNA_g1394.t1	AT4G22970	not assigned.unknown	-	0.817384	0.735168	0.148673	0.609193	0.642807	0.523564
A01_VARUNA_g1396.t1	AT3G22040	signalling.receptor kinases	-	0.0126929	0.0498301	0	0	0	0
A01_VARUNA_g1397.t1	AT4G22980	not assigned.unknown	-	0.0101488	0.0145133	0	0.125555	0	0.011638
A01_VARUNA_g1398.t1	AT4G22990	not assigned.no ontology	-	0.00710514	0.208514	0.585362	0	0.0120805	0.597825
A01_VARUNA_g1399.t1	AT4G23010	transport.NDP-sugars at the ER	-	0.0369353	2.17356	4.83326	0.0570377	0.58611	2.10094
A01_VARUNA_g14.t1	-	-	-	0	0	0	0.0186346	0	0.0532883
A01_VARUNA_g140.t1	AT4G37435	#N/A	-	0.28934	0.199662	0	0	0.112823	0
A01_VARUNA_g1400.t1	AT4G23020	not assigned.unknown	-	0.0891745	0.123811	0.507485	0.0331994	0.0736045	0.135896
A01_VARUNA_g1401.t1	AT4G23030	transport.ABC transporters and multidrug resistance systems	-	0	0	0	0.0334501	0	0
A01_VARUNA_g1402.t1	AT4G23060	signalling.calcium	-	5.07877	9.40927	0.41824	3.49625	10.069	1.67268
A01_VARUNA_g1403.t1	AT4G23070	protein.degradation	-	0.0200219	0	0	0	0	0
A01_VARUNA_g1405.t1	AT4G11650	stress.abiotic	-	3.88396	0	1.01236	0.308505	0	0
A01_VARUNA_g1406.t1	AT2G22010	protein.degradation	-	0	0	0	0.1111	0.063513	0.0456574
A01_VARUNA_g1408.t1	AT4G23100	redox.ascorbate and glutathione	-	0	0	7.25991e-05	1.05578	1.71029	3.07185
A01_VARUNA_g1409.t1	AT4G23180	signalling.receptor kinases	-	0	0	0	0	0.070131	0.109092
A01_VARUNA_g141.t1	AT4G37420	not assigned.unknown	-	0.0107165	0	0	0	0	0
A01_VARUNA_g1410.t1	AT4G23160	signalling.receptor kinases	-	0.15065	0.0186388	0	0.101976	0.0242551	0
A01_VARUNA_g1411.t1	AT4G23180	signalling.receptor kinases	-	0.0924865	9.46993e-07	0.0392099	0.237366	0.0458205	0.0120361
A01_VARUNA_g1413.t1	AT4G23130	signalling.receptor kinases	-	0.0156191	0.0223655	0	0	0	0.018721
A01_VARUNA_g1415.t1	AT4G11480	signalling.receptor kinases	-	0	0.00642465	0	0	0	0
A01_VARUNA_g1417.t1	AT2G39830	RNA.regulation of transcription	-	0	0	0	1.86891	1.40544	1.50116
A01_VARUNA_g1418.t1	AT4G23310	signalling.receptor kinases	-	0.00445833	0	0	0	0.0151234	0.0051054
A01_VARUNA_g142.t1	AT4G37390	hormone metabolism.auxin	-	0	0	0	0.0622108	5.49483e-05	0
A01_VARUNA_g1420.t1	AT1G14800	not assigned.unknown	-	0	0	0	0.107302	0.140031	0.0495847
A01_VARUNA_g1425.t1	AT4G23320	signalling.receptor kinases	-	0	0.0284305	0.118437	0	0	0
A01_VARUNA_g1426.t1	-	-	-	0	0.0417772	0	0	0	0
A01_VARUNA_g1428.t1	AT4G23330	protein.synthesis	-	0.486179	0.743198	0.0816212	9.57524e-05	3.53528e-05	3.42243e-05
A01_VARUNA_g1429.t1	AT4G23365	#N/A	-	0	0.0521559	0.0226715	0	0.0478959	0.0307086
A01_VARUNA_g1430.t1	AT4G23370	not assigned.unknown	-	1.85127	56.5764	33.6094	0	97.4571	68.7257
A01_VARUNA_g1431.t1	AT4G23370	not assigned.unknown	-	0.0213727	0.0468696	0	0.404703	0.074761	0.0323458
A01_VARUNA_g1432.t1	-	-	-	0.00881383	0	0	0	0.0447068	0.0252522
A01_VARUNA_g1433.t1	AT4G23410	development.unspecified	-	542.578	418.31	481.411	34.8894	31.747	27.7409
A01_VARUNA_g1434.t1	AT4G23430	misc.short chain dehydrogenase/reductase (SDR)	-	10.5657	19.5618	9.65663	26.1086	13.174	16.1031
A01_VARUNA_g1435.t1	AT4G23440	stress.biotic	-	0.0276891	0.146277	0.224952	0.0243464	0.0553735	0.318305
A01_VARUNA_g1436.t1	AT4G23450	protein.degradation	-	0.0632958	0.132705	0.0738603	0.762169	0.207534	0.284496
A01_VARUNA_g1437.t1	AT1G11580	cell wall.pectin*esterases	-	0.0161403	0	0	0.0749606	0	0
A01_VARUNA_g1438.t1	AT1G11593	misc.invertase/pectin methylesterase inhibitor family protein	-	0.0719093	0.0250271	0	0	0	0.0209511
A01_VARUNA_g1439.t1	AT3G12290	C1-metabolism.Methylenetetrahydrofolate dehydrogenase & Methenyltetrahydrofolate cyclohydrolase	-	0	0.0270592	0	0.0748074	0.438497	0.525068
A01_VARUNA_g144.t1	AT4G37370	misc.cytochrome P450	-	0.258198	0	0	0.126102	0	0
A01_VARUNA_g1440.t1	AT4G23470	not assigned.no ontology	-	3.56031e-05	0.163148	1.72576e-05	0.0258132	0.0726205	4.82946e-06
A01_VARUNA_g1441.t1	AT4G23490	not assigned.no ontology	-	1.6808	2.64269	2.19299	1.79111	2.76616	3.86008
A01_VARUNA_g1442.t1	AT4G23493	not assigned.unknown	-	0.0884189	0	0	0.0789811	0.051173	0
A01_VARUNA_g1443.t1	AT4G23496	not assigned.unknown	-	1.34089	0	0	1.40796	0.38992	0
A01_VARUNA_g1444.t1	AT4G23500	cell wall.degradation	-	6.82191	17.6818	15.2402	13.5113	2.98627	36.4057
A01_VARUNA_g1445.t1	AT4G23510	stress.biotic	-	0	0	0	0.0156935	0	0
A01_VARUNA_g1446.t1	AT1G27540	protein.degradation	-	0.0116986	0	0	0	0.0178326	0
A01_VARUNA_g1447.t1	AT5G25290	protein.degradation	-	0.0175765	0	0	0	0	0
A01_VARUNA_g1448.t1	AT5G25290	protein.degradation	-	0	0	0	0	1.14579e-06	0
A01_VARUNA_g1449.t1	AT4G23510	stress.biotic	-	0	0	0	0	0.012842	0
A01_VARUNA_g145.t1	AT4G37300	not assigned.unknown	-	26.7214	18.0065	29.877	40.0616	15.6242	32.259
A01_VARUNA_g1450.t1	AT4G23515	stress.biotic	-	0	0	0	0.0202725	0	0
A01_VARUNA_g1451.t1	AT4G23510	stress.biotic	-	0	0	0	0.0111564	0	0
A01_VARUNA_g1452.t1	AT4G23520	protein.degradation	-	0.0728853	0	0	0.190446	0	0
A01_VARUNA_g1453.t1	AT4G23530	not assigned.unknown	-	0.0985723	0.26573	0.0258756	0.102691	0.106402	0.389066
A01_VARUNA_g1454.t1	AT4G23540	RNA.regulation of transcription	-	2.40935	2.30723	1.00523	2.30005	1.90426	1.24952
A01_VARUNA_g1455.t1	AT4G23550	RNA.regulation of transcription	WRKY	0.037745	0.0505148	0	0	0	0
A01_VARUNA_g1456.t1	AT4G23560	cell wall.degradation	-	2.16888e-05	0.136514	0.0434457	0.0176291	0.205915	0.369263
A01_VARUNA_g1457.t1	AT4G11260	protein.postranslational modification	-	0.0225837	0	0	0	0	0
A01_VARUNA_g1458.t1	AT1G14800	not assigned.unknown	-	0	0	0	0	0.0182349	0.0129503
A01_VARUNA_g146.t1	AT4G37295	not assigned.unknown	-	0.139593	0	0	0.0537852	0	0
A01_VARUNA_g1460.t1	-	-	-	0	0	0	0	0.0435373	0
A01_VARUNA_g1461.t1	AT4G23590	secondary metabolism.isoprenoids	-	0	0.0164995	0	0	0	0
A01_VARUNA_g1463.t1	AT4G23600	amino acid metabolism.synthesis	-	4.5722	0.154578	0	4.95182	0.0659207	0.016286
A01_VARUNA_g1464.t1	AT4G23610	not assigned.unknown	-	0.441451	0.686996	1.36419	0.533107	0.0474575	0.0988211
A01_VARUNA_g1465.t1	AT4G23620	protein.synthesis	-	4.06004	2.26238	0.34675	3.72397	3.85936	3.59086
A01_VARUNA_g1466.t1	AT4G23630	stress.biotic	-	33.4368	24.127	22.7709	37.3562	24.0302	31.3146
A01_VARUNA_g1467.t1	AT4G23640	transport.potassium	-	2.45086	1.79182	1.05551	5.6507	5.01455	2.82794
A01_VARUNA_g1468.t1	AT4G23650	signalling.calcium	-	11.3969	6.10951	1.86769	13.3389	9.81387	7.35737
A01_VARUNA_g1469.t1	AT4G23660	protein.postranslational modification	-	0.324392	0.292728	0.107861	1.87823	0.800233	0.922603
A01_VARUNA_g147.t1	AT4G37290	not assigned.unknown	-	0	0	0	0.0532703	0	0
A01_VARUNA_g1470.t1	AT4G23680	stress.abiotic	-	0.0239997	0.0344679	0	0.0353773	0	0.0276419
A01_VARUNA_g1471.t1	AT4G23690	stress.biotic	-	2.34322	0	0	0	0	0
A01_VARUNA_g1473.t1	AT4G23700	transport.metal	-	0.00795134	0	0	0.0360137	0.0242237	0
A01_VARUNA_g1475.t1	AT4G23710	transport.p- and v-ATPases	-	0.248216	0.217108	0.00021074	0.314289	0.232867	0.21545
A01_VARUNA_g1476.t1	AT4G23730	minor CHO metabolism.others	-	0.715671	1.24859	0.735805	0.479072	2.11147	2.123
A01_VARUNA_g1477.t1	AT4G23740	signalling.receptor kinases	-	5.62468e-05	0.600539	8.1865e-05	0.123718	0.575315	0.175033
A01_VARUNA_g1478.t1	AT4G23750	RNA.regulation of transcription	ERF	0.0841777	0.306216	0.0958472	0.0276115	0.113539	0.0497852
A01_VARUNA_g1479.t1	AT4G23800	RNA.regulation of transcription	-	11.5783	19.2909	2.40336	6.11788	11.1329	14.2695
A01_VARUNA_g148.t1	AT4G37270	transport.metal	-	4.08612	3.8738	2.57358	6.66946	4.44132	4.81221
A01_VARUNA_g1480.t1	AT4G23810	RNA.regulation of transcription	WRKY	0.321191	0.0219888	0.0632133	0.70793	0	0
A01_VARUNA_g1482.t1	AT4G23820	cell wall.degradation	-	5.37686	0.702116	1.56219	3.93621	1.68384	0.313586
A01_VARUNA_g1483.t1	AT4G23850	lipid metabolism.FA synthesis and FA elongation	-	42.7897	31.4923	18.3031	35.4886	29.8242	25.4908
A01_VARUNA_g1485.t1	AT4G23860	protein.degradation	-	0.838785	0.573582	0.418018	1.23197	1.09683	0.709036
A01_VARUNA_g1486.t1	AT4G23870	not assigned.unknown	-	0.752137	0.34973	0	6.36477	0.124557	0
A01_VARUNA_g1487.t1	AT4G23880	not assigned.unknown	-	0.823637	0.484507	0.536118	3.26213	0.483114	0.994405
A01_VARUNA_g1488.t1	AT1G10000	not assigned.unknown	-	0	0	0	0	0	0.00659813
A01_VARUNA_g1489.t1	AT4G23885	not assigned.unknown	-	29.0897	12.1031	1.50857	20.9576	15.1409	4.17606
A01_VARUNA_g149.t1	AT4G37260	RNA.regulation of transcription	MYB	4.54547	4.31528	1.66085	9.38937	4.32945	3.23814
A01_VARUNA_g1490.t1	AT4G23890	not assigned.unknown	-	5.0034	3.85988	3.98141	5.07365	3.41297	8.68545
A01_VARUNA_g1491.t1	AT4G23900	nucleotide metabolism.phosphotransfer and pyrophosphatases	-	0.029492	0	0	0.0178446	0	0
A01_VARUNA_g1492.t1	AT4G23920	cell wall.precursor synthesis	-	0.000115764	0.186075	0.2318	4.19678e-05	0.000913595	0.0833201
A01_VARUNA_g1493.t1	AT4G23930	not assigned.no ontology	-	9.96912	8.4715	5.11251	7.82548	8.58091	7.66995
A01_VARUNA_g1494.t1	AT2G22480	glycolysis.plastid branch	-	0.219084	0.54895	0.185141	0.421982	0.324306	0.344422
A01_VARUNA_g1495.t1	AT5G09810	cell.organisation	-	0	0.034113	0	0	0	0
A01_VARUNA_g1496.t1	AT4G23940	protein.degradation	-	0.354515	0.640252	0.640702	0.320468	7.02255e-05	0.161744
A01_VARUNA_g1497.t1	AT4G23980	RNA.regulation of transcription	ARF	0.00605757	0.535133	0.273672	0.0161639	0.140966	0.738734
A01_VARUNA_g1499.t1	AT4G24000	cell wall.cellulose synthesis	-	0.0156093	0	0	0.00939491	0	0.00936753
A01_VARUNA_g15.t1	AT4G38880	nucleotide metabolism.synthesis	-	0	0	0	0.00845255	0.0188763	0
A01_VARUNA_g150.t1	AT4G37250	signalling.receptor kinases	-	0.67146	2.40806	0.836652	1.48463	0.346699	2.11276
A01_VARUNA_g1500.t1	AT4G24000	cell wall.cellulose synthesis	-	0	0.0105846	0	0.153495	0	0
A01_VARUNA_g1501.t1	AT4G24015	RNA.regulation of transcription	-	0.115979	0.233654	0	0.223733	0	0
A01_VARUNA_g1502.t1	AT2G01050	not assigned.unknown	-	0.0105524	0	0	0	0	0
A01_VARUNA_g1503.t1	AT1G36970	not assigned.unknown	-	0.132266	0.268822	0.147132	0.0317957	0.291351	0.319823
A01_VARUNA_g1504.t1	AT4G24020	RNA.regulation of transcription	Nin-like	0.951393	2.60516	1.67152	2.06964	2.45791	2.71858
A01_VARUNA_g1505.t1	AT4G24026	not assigned.unknown	-	0.514895	0.315159	0.381983	0.288656	0.327222	0.435435
A01_VARUNA_g1506.t1	AT4G24040	minor CHO metabolism.trehalose	-	16.0192	26.8946	4.11804	24.99	44.2324	16.5
A01_VARUNA_g1507.t1	AT4G24050	misc.short chain dehydrogenase/reductase (SDR)	-	0.0683919	0.343636	1.29397	0.077573	0.0276918	0.767525
A01_VARUNA_g1508.t1	AT4G24060	RNA.regulation of transcription	Dof	1.3286	0.840981	0.49415	2.04086	2.35061	0.29257
A01_VARUNA_g1509.t1	AT4G24080	hormone metabolism.cytokinin	-	0.0769484	0	0	0.0334418	0.0121364	0
A01_VARUNA_g151.t1	AT4G36880	protein.degradation	-	0	0.295103	0.604167	0	0.0982944	0.453047
A01_VARUNA_g1511.t1	AT4G24080	hormone metabolism.cytokinin	-	2.1787	6.60814	5.6414	4.18064	3.71501	8.04695
A01_VARUNA_g1513.t1	AT2G19365	#N/A	-	0	0.0209666	0.142313	0	0.0289403	0.0766284
A01_VARUNA_g1514.t1	AT4G24100	protein.postranslational modification	-	1.24666	2.02637	0.848928	1.614	1.99843	1.82483
A01_VARUNA_g1515.t1	AT4G24110	not assigned.unknown	-	0.0640486	2.63492	6.42114	0	0.0346163	2.45229
A01_VARUNA_g1516.t1	AT4G24120	transport.metal	-	1.08141	0.0664786	0.0140876	1.06907	0.0140463	0.0485723
A01_VARUNA_g1517.t1	AT4G24130	not assigned.unknown	-	2.24474	0.768396	0.270801	2.12968	1.23041	0.0342252
A01_VARUNA_g1518.t1	-	-	-	0	0	0	0	0	0.123399
A01_VARUNA_g1519.t1	AT4G24140	not assigned.no ontology	-	0.215267	0.387296	0.0618066	0.372698	0	0
A01_VARUNA_g152.t1	AT4G36890	cell wall.hemicellulose synthesis	-	2.23712	2.41586	0.782924	3.53907	3.63779	1.77478
A01_VARUNA_g1520.t1	AT4G24150	not assigned.unknown	GRF	3.61427e-05	1.06848e-05	5.06049e-06	9.38026e-05	0.00017396	0.00122938
A01_VARUNA_g1521.t1	AT1G67930	cell.vesicle transport	-	0.482631	0.709196	0.213867	0.490069	0.954528	0.437605
A01_VARUNA_g1522.t1	AT4G24160	not assigned.no ontology	-	2.18471	1.35954	0.574628	2.16494	2.10098	1.31775
A01_VARUNA_g1523.t1	AT4G24170	cell.organisation	-	0.0050581	0.00627054	0	0.00606424	0.00858371	0
A01_VARUNA_g1524.t1	AT4G24175	not assigned.unknown	-	2.04367	2.69794	0.810931	1.65979	2.27857	2.94546
A01_VARUNA_g1525.t1	AT4G24180	stress.biotic	-	0	0.0579969	0	0.139108	0.032758	0
A01_VARUNA_g1526.t1	AT4G24190	stress.abiotic	-	129.332	122.142	62.5488	95.6689	99.1893	84.5411
A01_VARUNA_g1527.t1	AT4G24204	protein.degradation	-	0.0162273	0	0	0.0183805	0	0
A01_VARUNA_g1528.t1	AT4G24210	protein.degradation	-	4.74983	3.36682	0.550313	8.13137	4.31285	1.91666
A01_VARUNA_g1529.t1	AT4G24220	development.unspecified	-	8.20447	8.75537	4.71967	8.71512	9.72303	5.87075
A01_VARUNA_g153.t1	AT4G36900	RNA.regulation of transcription	ERF	0.979802	0.170464	0.118343	1.52437	0.259112	0.426165
A01_VARUNA_g1530.t1	AT4G24230	lipid metabolism.FA synthesis and FA elongation	-	0.471886	0.43918	0.778026	0.527715	0.704572	0.667259
A01_VARUNA_g1531.t1	AT4G24240	RNA.regulation of transcription	WRKY	0.381494	1.74759	0.613686	0.326592	2.54788	1.61372
A01_VARUNA_g1532.t1	AT4G24250	stress.biotic	-	0.083318	0.0283605	0	0.359242	0.172334	0.0785968
A01_VARUNA_g1533.t1	AT4G24260	misc.gluco-, galacto- and mannosidases	-	1.28238	0.757341	0.0828296	1.42368	0.890495	0.315048
A01_VARUNA_g1534.t1	-	-	-	0.0263702	0	0	0.0478273	0	6.63822e-06
A01_VARUNA_g1535.t1	AT1G30790	protein.degradation	-	0.218326	0.420523	0	0.236821	0.337216	0.037578
A01_VARUNA_g1536.t1	AT4G24270	RNA.RNA binding	-	0.32862	0.241079	0.17317	0.24688	0.249757	0.282584
A01_VARUNA_g1537.t1	AT1G52950	DNA.unspecified	-	0	0.0135137	0	0	0	0
A01_VARUNA_g1539.t1	AT4G24275	not assigned.unknown	-	0.436672	3.71187	6.03576	0.0569757	1.71512	2.18331
A01_VARUNA_g1540.t1	AT4G24280	stress.abiotic	-	2.70568	10.4383	6.14943	1.17407	7.33286	8.88788
A01_VARUNA_g1541.t1	AT4G24280	stress.abiotic	-	0	0.0382046	0.0503438	0	0	0.0700641
A01_VARUNA_g1542.t1	AT4G24290	not assigned.unknown	-	0.0511058	0	1.55689e-05	0.04349	0.093623	0
A01_VARUNA_g1543.t1	AT4G24310	not assigned.unknown	-	0.0684751	0	0	0.0268849	0	0
A01_VARUNA_g1544.t1	AT4G24320	not assigned.unknown	-	0.180175	0.0977146	0.105133	0.200006	0.0556232	0.147356
A01_VARUNA_g1545.t1	AT4G24330	not assigned.unknown	-	9.36842	6.35229	2.4595	8.66309	6.12501	4.8384
A01_VARUNA_g1546.t1	AT4G24340	not assigned.no ontology	-	0.0956948	0	0	0.339298	0.0845431	0
A01_VARUNA_g1547.t1	AT4G24340	not assigned.no ontology	-	0.236792	0	0	0.884086	0	0
A01_VARUNA_g1548.t1	AT4G24350	not assigned.no ontology	-	0.0949941	0	0	0.388103	0	0
A01_VARUNA_g1549.t1	AT4G24370	not assigned.unknown	-	5.73235	5.53644	2.45187	8.19007	5.93	4.86845
A01_VARUNA_g155.t1	AT4G36920	development.unspecified	AP2	23.839	13.092	2.05322	22.0312	22.5743	6.33846
A01_VARUNA_g1550.t1	AT4G24380	not assigned.unknown	-	8.60979	7.11117	1.23634	5.43093	4.53931	3.65235
A01_VARUNA_g1551.t1	AT4G24390	protein.degradation	-	0.224408	0.199286	0.335357	0	0	0.145799
A01_VARUNA_g1554.t1	AT4G24390	protein.degradation	-	0	0	0	0	0	2.34161e-05
A01_VARUNA_g1555.t1	AT4G24400	protein.postranslational modification	-	0.187298	0.212857	0.0548742	0.422318	1.01586	0.339354
A01_VARUNA_g1556.t1	AT4G24430	cell wall.degradation	-	0.134239	1.43418	0.311746	0.216769	0.302859	0.763285
A01_VARUNA_g1557.t1	AT4G24450	major CHO metabolism.degradation	-	0.07658	0.110947	6.04776e-06	0.0889077	0.123128	0.0201102
A01_VARUNA_g1558.t1	AT4G24460	not assigned.unknown	-	0.524695	0.130196	0.0643693	0.401826	0.17499	0.39385
A01_VARUNA_g1559.t1	AT4G24470	RNA.regulation of transcription	GATA	0.0989949	0.0663253	0.0800684	0.750937	0.644656	0.612584
A01_VARUNA_g156.t1	AT5G01230	protein.synthesis	-	0.128084	0	0	0.0880723	0.0360581	0
A01_VARUNA_g1560.t1	AT4G24480	protein.postranslational modification	-	0	0.0718455	0.000313897	0.00138633	0.129471	0
A01_VARUNA_g1561.t1	AT4G24490	secondary metabolism.isoprenoids	-	2.06127	1.92715	1.09334	2.71651	2.53803	2.72811
A01_VARUNA_g1562.t1	AT4G24500	not assigned.no ontology	-	0.516973	0.910434	0.36322	1.68545	0.957678	1.39677
A01_VARUNA_g1563.t1	AT4G24510	lipid metabolism.FA synthesis and FA elongation	-	0.138517	0.000417365	0	0	0	0
A01_VARUNA_g1564.t1	AT4G24520	misc.cytochrome P450	-	0.114212	0.103289	0.0141075	1.37429	0.635171	0.309681
A01_VARUNA_g1565.t1	AT4G24520	misc.cytochrome P450	-	3.04397	2.73678	1.23975	5.31989	3.16305	2.43831
A01_VARUNA_g1568.t1	AT4G24550	protein.targeting	-	0	0	0	0	0	0.0105025
A01_VARUNA_g1569.t1	AT4G24560	protein.degradation	-	0.0826075	0.0656042	4.75793e-05	0	0	0
A01_VARUNA_g157.t1	AT4G36930	RNA.regulation of transcription	bHLH	0.320473	0.16642	1.77404	0.825757	0.418307	1.81551
A01_VARUNA_g1570.t1	AT4G24570	mitochondrial electron transport / ATP synthesis.uncoupling protein	-	1.19627	1.01454	0.489271	2.6867	1.32105	0.317729
A01_VARUNA_g1571.t1	AT4G24580	signalling.unspecified	-	9.87084e-05	0.0334213	0.312442	7.23714e-05	0.000776029	0.0938242
A01_VARUNA_g1572.t1	AT4G24590	not assigned.unknown	-	4.99356	6.76496	4.16038	6.25564	4.64783	4.87985
A01_VARUNA_g1573.t1	AT4G24610	not assigned.unknown	-	0.222644	2.10504e-05	0.147938	0.209087	0.214232	0.113287
A01_VARUNA_g1574.t1	AT4G24620	glycolysis.plastid branch	-	2.12924	10.129	6.08641	1.27306	5.57495	12.2197
A01_VARUNA_g1575.t1	AT4G24630	RNA.regulation of transcription	-	0.175859	0.186745	0.000691568	0.105231	0.24401	0.0505605
A01_VARUNA_g1576.t1	AT4G24640	misc.invertase/pectin methylesterase inhibitor family protein	-	0.0282658	0.0331895	0.086478	0.0525325	0	0
A01_VARUNA_g1577.t1	AT4G24660	RNA.regulation of transcription	ZF-HD	0.0225837	1.6339	4.22507	0.0882194	0.0366906	3.45431
A01_VARUNA_g1578.t1	AT4G24670	secondary metabolism.sulfur-containing	-	0.25038	0.0522103	0.167229	0.198937	5.01232e-06	0.170363
A01_VARUNA_g1579.t1	AT4G24680	not assigned.unknown	-	0.383175	0.216262	0.244758	0.401987	0.284779	0.412032
A01_VARUNA_g1580.t1	AT4G24690	protein.degradation	-	36.6995	30.3581	18.6703	35.4397	33.1473	24.7725
A01_VARUNA_g1581.t1	AT4G24700	not assigned.unknown	-	0.104203	0.309326	0.122797	0.454385	0.169317	0.398503
A01_VARUNA_g1582.t1	AT4G24710	not assigned.no ontology	-	0.596617	0.519019	0	0.482313	0.858873	0.534354
A01_VARUNA_g1583.t1	AT4G24715	#N/A	-	0.0084306	0.0209189	0	0	0.0143517	0
A01_VARUNA_g1584.t1	AT4G24740	protein.postranslational modification	-	1.04757	2.76289	1.68715	1.33941	1.74336	4.85112
A01_VARUNA_g1585.t1	AT4G24760	not assigned.unknown	-	2.10238	3.8614	2.37049	2.75123	3.16195	3.14797
A01_VARUNA_g1586.t1	AT4G24770	RNA.RNA binding	-	2.61127	4.30445	1.25303	1.95856	2.73201	4.50584
A01_VARUNA_g1587.t1	AT4G24780	cell wall.degradation	-	0.469895	0	0.934428	0	0.154163	0.114264
A01_VARUNA_g1588.t1	AT4G24790	DNA.synthesis/chromatin structure	-	0.0174496	0.532573	0.900278	0	0	0.553017
A01_VARUNA_g1589.t1	AT4G24800	not assigned.no ontology	-	1.03054	0.953889	0.000201663	0.349552	0.453967	0.173661
A01_VARUNA_g159.t1	AT4G36930	RNA.regulation of transcription	bHLH	3.38985e-06	0.114889	0	0.26773	0.112705	1.17743
A01_VARUNA_g1590.t1	AT4G24805	not assigned.unknown	-	0.335272	3.11083	0.776278	0.0306067	0.874966	1.73112
A01_VARUNA_g1591.t1	AT4G24820	protein.degradation	-	27.6423	24.4556	10.8257	22.2357	23.8605	19.4765
A01_VARUNA_g1593.t1	AT4G24840	not assigned.unknown	-	4.43473	4.11025	3.4097	4.36863	4.58198	4.25828
A01_VARUNA_g1594.t1	AT5G25180	misc.cytochrome P450	-	0.0072733	0.0104332	0.0262555	0	0	0
A01_VARUNA_g1595.t1	AT4G24890	misc.acid and other phosphatases	-	5.97133	3.65096	2.47409	5.41466	3.11909	3.61952
A01_VARUNA_g1596.t1	AT4G24900	not assigned.unknown	-	2.25842	1.51403	0.165378	2.35457	1.13889	1.07005
A01_VARUNA_g1597.t1	AT4G24910	not assigned.unknown	-	0.0586101	0	0	0.0469618	0	0
A01_VARUNA_g1598.t1	AT5G50460	protein.targeting	-	1.7625	1.7309	1.56907	1.83008	0.783888	1.25832
A01_VARUNA_g1599.t1	AT4G24930	not assigned.no ontology	-	0.713778	0.944972	0.527632	0.546044	0.482957	0.78061
A01_VARUNA_g16.t1	AT4G38890	RNA.regulation of transcription	-	9.45214	8.05877	4.04269	7.0224	6.00086	5.37167
A01_VARUNA_g160.t1	AT4G36950	not assigned.unknown	-	0.0602807	0.0525769	0.0240709	0.109839	0	0.051163
A01_VARUNA_g1600.t1	AT4G24940	protein.degradation	-	9.51018	1.91779	2.9673	5.26216	0.0050223	1.97619
A01_VARUNA_g1601.t1	AT4G24950	not assigned.unknown	-	0	0	0	0.0687361	0.0932072	0
A01_VARUNA_g1602.t1	ATMG00310	not assigned.unknown	-	0	0	0	0.0173738	0.036653	0.12543
A01_VARUNA_g1603.t1	AT4G24970	not assigned.unknown	-	1.56478	1.58453	0.547024	2.15233	2.9924	1.85398
A01_VARUNA_g1604.t1	AT4G24972	not assigned.unknown	-	2.49676e-05	0.174528	0	0.788926	0.528275	0.518165
A01_VARUNA_g1605.t1	AT4G25010	development.unspecified	-	0	0	0	0.0758612	0.04123	0.0136782
A01_VARUNA_g1607.t1	AT5G50810	protein.targeting	-	0.844646	0.617683	0	0.0503763	0.430119	0
A01_VARUNA_g1608.t1	AT4G25030	not assigned.unknown	-	2.71404	0.415403	0.11344	2.02051	0.638653	0.309972
A01_VARUNA_g1610.t1	AT4G03728	not assigned.unknown	-	0	0	0	0	0	0.0125081
A01_VARUNA_g1612.t1	AT4G25040	not assigned.no ontology	-	0.0481075	0.0345128	0	0.0354237	0	0
A01_VARUNA_g1616.t1	AT4G25070	not assigned.no ontology	-	3.03909	4.69286	4.12724	2.52909	2.66765	7.24935
A01_VARUNA_g1617.t1	AT5G51020	not assigned.unknown	-	2.78308	2.94014	0.586912	3.33067	3.48492	2.5926
A01_VARUNA_g1618.t1	AT4G25110	protein.degradation	-	0.0138005	0	0	0.0257333	0	0
A01_VARUNA_g1619.t1	AT4G25130	protein.postranslational modification	-	10.6427	14.0097	11.5808	10.8082	10.908	12.6973
A01_VARUNA_g162.t1	AT4G36960	RNA.RNA binding	-	0.0821634	0.0497842	0.0647911	0	0	0
A01_VARUNA_g1620.t1	AT4G25140	lipid metabolism.TAG synthesis	-	0.0831189	11.9669	542.288	0	1.114	83.076
A01_VARUNA_g1621.t1	AT4G25160	protein.postranslational modification	-	0.265263	0.143351	0.0772819	0.149121	0.159528	0.133623
A01_VARUNA_g1622.t1	AT4G25170	not assigned.unknown	-	0.1953	0.224945	0.204307	0.655182	0.400373	0.344605
A01_VARUNA_g1623.t1	AT5G66320	RNA.regulation of transcription	GATA	5.7497	3.67848	0.403385	7.66959	5.46986	1.62452
A01_VARUNA_g1624.t1	AT4G29090	DNA.unspecified	-	0.0403005	0	0.0213344	0	0.0212854	0.0157758
A01_VARUNA_g1625.t1	AT4G25180	RNA.regulation of transcription	-	3.30375e-05	0.00106276	0.388403	0.279434	0.690959	0.0039756
A01_VARUNA_g1626.t1	-	-	-	0.152456	0.205854	0	0.409763	0.225365	0.292662
A01_VARUNA_g1628.t1	AT4G25200	stress.abiotic	-	0.0498043	0.259044	2.03081	0.140575	0.51988	0.337497
A01_VARUNA_g1629.t1	AT4G25210	RNA.regulation of transcription	GeBP	2.52503	3.9668	2.99788	2.35968	2.53887	3.27337
A01_VARUNA_g163.t1	AT4G36970	RNA.regulation of transcription	-	5.72765	8.47242	2.57634	4.498	7.24165	4.39563
A01_VARUNA_g1630.t1	AT1G36970	not assigned.unknown	-	0.0474756	0	0	0.0693124	0.119278	0.0759507
A01_VARUNA_g1631.t1	AT4G25240	misc.oxidases - copper, flavone etc	-	30.4602	11.9645	1.97122	34.6548	20.9352	8.51693
A01_VARUNA_g1635.t1	AT4G25260	misc.invertase/pectin methylesterase inhibitor family protein	-	0.367024	2.47108	0.708208	0.642288	1.04155	0.892095
A01_VARUNA_g1636.t1	AT4G25270	not assigned.no ontology	-	0.947042	1.40768	0.779591	0.804096	0.767334	0.546373
A01_VARUNA_g1637.t1	AT3G42170	DNA.unspecified	-	0.0156461	0	0.0239176	0	0	0
A01_VARUNA_g1638.t1	AT4G25300	secondary metabolism.flavonoids	-	0.305878	0.227914	0.311431	0.414098	0.416456	0.728828
A01_VARUNA_g1639.t1	AT4G25315	not assigned.unknown	-	1.25997	0.998466	0.589941	1.06008	1.05104	0.866713
A01_VARUNA_g164.t1	AT4G36980	not assigned.unknown	-	0.205742	0	0	0.0674339	0	0.083115
A01_VARUNA_g1640.t1	AT4G25320	RNA.regulation of transcription	-	5.58514	3.57532	0.95372	4.36306	3.34544	2.00326
A01_VARUNA_g1641.t1	AT4G25340	protein.folding	-	11.0242	8.69147	2.57345	6.05666	5.94301	3.45408
A01_VARUNA_g1642.t1	AT4G25360	not assigned.unknown	-	0.373416	0.00541124	4.6626e-05	0.24325	0.429355	0.223691
A01_VARUNA_g1643.t1	AT5G66540	protein.synthesis	-	0	0.043395	0	0	0	0
A01_VARUNA_g1644.t1	AT4G25410	RNA.regulation of transcription	bHLH	0	0	0	0	0	0.0296063
A01_VARUNA_g1645.t1	AT4G25420	hormone metabolism.gibberelin	-	0.032001	0.509079	0.60412	0	0.163411	0.365035
A01_VARUNA_g1647.t1	AT4G25430	not assigned.unknown	-	0.03422	0.0718571	0	0	0.115235	0
A01_VARUNA_g1648.t1	AT5G51860	RNA.regulation of transcription	MIKC_MADS	0.0137465	0.0196756	0.0715153	0.0164998	0.0222185	0.0322451
A01_VARUNA_g1649.t1	-	-	-	0	0	0	0.0346956	0	0
A01_VARUNA_g165.t1	AT4G36990	stress.abiotic	HSF	2.9484	8.27176	4.71114	7.39786	7.92838	4.7449
A01_VARUNA_g1650.t1	AT5G51860	RNA.regulation of transcription	MIKC_MADS	0.0629032	0	0	0	0	0
A01_VARUNA_g1651.t1	AT4G25433	not assigned.no ontology	-	0.0810754	2.23311	0	0	0.558834	1.12384
A01_VARUNA_g1652.t1	AT4G25434	nucleotide metabolism.salvage	-	0	0	0	0.0308514	0.0339867	0
A01_VARUNA_g1653.t1	AT4G25440	RNA.regulation of transcription	C3H	2.91585	2.07288	0.732758	2.03634	2.31588	1.64044
A01_VARUNA_g1654.t1	AT4G25500	RNA.processing	-	0	0.0767888	0.958364	8.53791e-05	0.000140821	0.000153572
A01_VARUNA_g1655.t1	AT5G39420	protein.postranslational modification	-	0.0238376	0	0	0	0	0
A01_VARUNA_g1656.t1	AT4G25520	RNA.regulation of transcription	-	0.0106875	0	0	0	0	0
A01_VARUNA_g1657.t1	AT4G25530	RNA.regulation of transcription	HD-ZIP	0.0230146	0	0	0	0	0
A01_VARUNA_g1659.t1	AT4G25550	RNA.processing	-	9.0931	5.8103	0.937508	7.05904	5.65958	4.55239
A01_VARUNA_g1660.t1	AT4G25560	RNA.regulation of transcription	MYB	0.0495901	0	0	2.35193	0	0
A01_VARUNA_g1661.t1	AT4G25590	cell.organisation	-	0.029427	0	0	0.070788	0	0
A01_VARUNA_g1663.t1	AT4G25610	RNA.regulation of transcription	C2H2	3.37198	3.38854	3.03758	2.5526	2.64069	3.33047
A01_VARUNA_g1664.t1	AT4G25620	not assigned.no ontology	-	1.22653	4.41033	1.23015	5.03926	2.41551	3.82547
A01_VARUNA_g1665.t1	AT4G25630	protein.synthesis	-	20.2756	16.6642	7.50168	20.0563	10.4332	8.78545
A01_VARUNA_g1666.t1	AT4G25640	transport.misc	-	0.0941278	2.28041	2.99145	0.620661	2.49863	2.56956
A01_VARUNA_g1667.t1	AT5G02090	not assigned.unknown	-	0.0401602	0	0	0.045532	0	0
A01_VARUNA_g1668.t1	AT4G25640	transport.misc	-	0.589193	1.20312	2.80145	0.966528	1.89105	1.42976
A01_VARUNA_g1669.t1	AT4G25650	misc. other Ferredoxins and Rieske domain	-	1.04145	0.86125	0.429004	3.40181	4.97954	6.17903
A01_VARUNA_g167.t1	AT4G37000	stress.biotic	-	1.07606	3.24914	3.18221	4.79828	4.35112	6.90626
A01_VARUNA_g1670.t1	AT4G25680	not assigned.unknown	-	2.56783	2.95991	0.646264	1.17562	1.99442	0.998904
A01_VARUNA_g1671.t1	AT4G25670	not assigned.unknown	-	0.728606	0.52039	0	0.793053	0.612539	0.441162
A01_VARUNA_g1672.t1	AT4G25680	not assigned.unknown	-	3.39348	4.82965	1.67206	3.03561	3.87728	3.28102
A01_VARUNA_g1673.t1	AT4G25670	not assigned.unknown	-	9.98925	11.1931	3.90635	18.4164	10.0835	5.64053
A01_VARUNA_g1674.t1	AT4G25720	misc.misc2	-	5.70725	3.9837	2.25232	3.47963	3.16712	1.99543
A01_VARUNA_g1675.t1	AT5G41520	protein.synthesis	-	62.798	40.2398	24.2139	40.5905	26.8537	38.8253
A01_VARUNA_g1676.t1	AT4G25750	transport.ABC transporters and multidrug resistance systems	-	0.280654	0.440927	1.15805	0.315763	0.0881757	0.44379
A01_VARUNA_g1677.t1	AT4G25760	not assigned.unknown	-	0.909079	1.02696	0.190437	0.973985	0.433895	1.9092
A01_VARUNA_g1678.t1	AT4G25770	not assigned.unknown	-	0.695387	0.385142	0.145009	0.453784	0.659746	0.567148
A01_VARUNA_g1679.t1	AT5G24170	not assigned.unknown	-	0	0	0	0.120929	0	0
A01_VARUNA_g168.t1	AT4G37040	protein.degradation	-	4.69212	3.1903	1.98904	2.11426	1.56058	1.69966
A01_VARUNA_g1681.t1	AT4G25800	signalling.calcium	-	0.319283	0.563039	0.487796	2.8067e-05	0	0.000111945
A01_VARUNA_g1682.t1	AT4G25810	cell wall.modification	-	3.21625	0.714726	0.406504	0.0503762	0.029818	0.063498
A01_VARUNA_g1683.t1	AT5G57540	cell wall.modification	-	0.0564232	0	0	0	0	0.0397056
A01_VARUNA_g1684.t1	AT5G36228	not assigned.unknown	-	0	0	0	0.00548926	0	0
A01_VARUNA_g1685.t1	AT4G25830	not assigned.no ontology	-	3.58196	8.90167	0.285686	4.92953	6.14402	0
A01_VARUNA_g1686.t1	AT4G25835	protein.degradation	-	0	0.0238593	0.031125	0.24199	0.0957042	0.0115019
A01_VARUNA_g1688.t1	AT4G25850	cell.vesicle transport	-	0	0.000127317	0	0.173995	0.341775	0.000113527
A01_VARUNA_g1689.t1	AT4G25850	cell.vesicle transport	-	0.491222	0.130117	3.03923e-05	0.72706	0.0695892	0
A01_VARUNA_g169.t1	AT4G37050	development.storage proteins	-	0.0280012	33.6562	3.77543	0.22388	1.77898	12.1791
A01_VARUNA_g1690.t1	AT4G25870	not assigned.unknown	-	0.962489	0.558992	0.259196	0.530549	0.269462	0.434453
A01_VARUNA_g1691.t1	AT4G25880	not assigned.no ontology	-	0.0474278	0	0	0.0491412	0.0852049	0.0356871
A01_VARUNA_g1692.t1	AT4G38120	not assigned.unknown	-	0.0934427	0	0	0.0286295	0	0
A01_VARUNA_g1693.t1	AT4G25900	minor CHO metabolism.others	-	3.96874	4.31819	2.1173	4.4283	5.83814	4.03819
A01_VARUNA_g1694.t1	AT4G25900	minor CHO metabolism.others	-	0.110086	0	0	0.103138	0.0919287	0
A01_VARUNA_g1695.t1	AT2G16600	cell.cycle	-	0	0	0.0928353	0	0	0
A01_VARUNA_g1696.t1	AT4G25910	protein.assembly and cofactor ligation	-	1.38695e-05	0.000105854	3.92644e-05	0.114197	0.198406	0
A01_VARUNA_g1697.t1	AT4G25940	not assigned.no ontology	-	0.0154456	0	0	0.00951921	0.0124908	0
A01_VARUNA_g1698.t1	AT4G25960	transport.ABC transporters and multidrug resistance systems	-	2.65402	1.51227	0.623453	5.58582	6.59722	0.123982
A01_VARUNA_g1699.t1	AT4G25970	lipid metabolism.Phospholipid synthesis	-	14.3806	4.56764	0.000286851	12.9499	8.17766	0.166124
A01_VARUNA_g17.t1	AT4G38950	cell.organisation	-	0.146756	0.174026	0.0433976	0.274259	0.179822	0.157498
A01_VARUNA_g170.t1	AT4G37070	development.storage proteins	-	0.0135165	0.0788529	9.02164	0	0	0.124075
A01_VARUNA_g1700.t1	AT4G25980	misc.peroxidases	-	0	3.55764	6.40204	0	0.000195887	4.25706
A01_VARUNA_g1701.t1	AT4G25990	not assigned.unknown	-	0	0.0135058	0.0566924	0	0	0.0493616
A01_VARUNA_g1702.t1	AT4G26000	RNA.regulation of transcription	-	0.0287734	0	0	0	0	0
A01_VARUNA_g1704.t1	AT5G57110	transport.calcium	-	0.0175194	0.00836489	0	0	0	0
A01_VARUNA_g1705.t1	AT1G43760	not assigned.unknown	-	0	0	0	0	0.0583559	0
A01_VARUNA_g1706.t1	AT4G29900	signalling.calcium	-	0.0561454	0.452456	0.563898	0.00613783	0.128587	0.381086
A01_VARUNA_g1708.t1	AT4G26050	RNA.regulation of transcription	-	0.0518399	0.219997	0.18932	0.0479615	0	0.0149033
A01_VARUNA_g1709.t1	AT4G26080	hormone metabolism.abscisic acid	-	11.3034	4.74927	0.7824	6.23073	2.49834	0.787889
A01_VARUNA_g171.t1	AT4G37070	development.storage proteins	-	0	0.0256548	0	0	0	0
A01_VARUNA_g1712.t1	AT4G26090	stress.biotic	-	0.00705659	0	0	0.00846247	0.0359921	0
A01_VARUNA_g1713.t1	AT5G57020	protein.postranslational modification	-	2.59804	1.78807	2.12307	1.01573	0.310567	0.996924
A01_VARUNA_g1714.t1	AT4G26100	protein.postranslational modification	-	1.73898	3.21522	1.65808	2.76261	2.91651	4.27784
A01_VARUNA_g1715.t1	AT1G64280	RNA.regulation of transcription	-	0.207576	0.52004	0.352056	0.0402516	1.00175	0.742635
A01_VARUNA_g1716.t1	AT4G26110	DNA.synthesis/chromatin structure	-	25.5664	8.42073	3.34554	18.4752	9.49242	6.94055
A01_VARUNA_g1717.t1	AT4G26120	cell.organisation	-	0.636932	0.941429	1.03082	0.312116	0.239342	0.585531
A01_VARUNA_g1718.t1	AT4G26130	not assigned.unknown	-	1.6448	1.32188	0.820264	2.27659	3.4334	3.79616
A01_VARUNA_g1719.t1	AT4G26140	misc.gluco-, galacto- and mannosidases	-	0.0082545	0.645706	0.733287	0.20769	0.193049	0.939043
A01_VARUNA_g172.t1	-	-	-	0	0	0	0	0.0329022	0.0679882
A01_VARUNA_g1720.t1	AT4G26150	RNA.regulation of transcription	GATA	0.0407135	0.17299	0.451142	0	0	0.276709
A01_VARUNA_g1721.t1	AT4G26160	redox.thioredoxin	-	1.22627	0.711111	0.298551	1.55897	1.02167	0.783625
A01_VARUNA_g1722.t1	AT5G38590	protein.degradation	-	0.000810204	0.000126939	0.0282606	0.0267232	3.47087e-05	0.0627322
A01_VARUNA_g1723.t1	AT4G26170	RNA.regulation of transcription	HRT-like	0.49897	0.258968	0	0.560013	0.892541	0.668833
A01_VARUNA_g1724.t1	AT4G26180	transport.metabolite transporters at the mitochondrial membrane	-	0.747069	0.798072	0.350529	1.83531	1.06689	1.41692
A01_VARUNA_g1726.t1	AT4G26230	protein.synthesis	-	0	0.052233	0	3.30912	2.64957	1.7961
A01_VARUNA_g1727.t1	AT4G26220	secondary metabolism.phenylpropanoids	-	0	0	0	0.0715098	0	0
A01_VARUNA_g1729.t1	AT2G17420	redox.thioredoxin	-	0.0137913	0	0	0	0	0
A01_VARUNA_g173.t1	AT4G37080	not assigned.unknown	-	0.23568	0.275183	1.52735	0.535111	0.494162	1.30907
A01_VARUNA_g1730.t1	AT4G26270	glycolysis.cytosolic branch	-	0	0	0	0	0	0.0243653
A01_VARUNA_g1731.t1	AT4G26280	lipid metabolism.'exotics'(steroids, squalene etc)	-	0.118293	0	0	0	0	0
A01_VARUNA_g1734.t1	AT4G26320	cell wall.cell wall proteins	-	0	0	0	0	0	0.0949765
A01_VARUNA_g1736.t1	AT5G60730	mitochondrial electron transport / ATP synthesis.F1-ATPase	-	0	0	0	0.0320849	0	0.0382563
A01_VARUNA_g1739.t1	AT4G26220	secondary metabolism.phenylpropanoids	-	0	0	0	0	0	1.34383e-06
A01_VARUNA_g174.t1	AT4G37090	not assigned.unknown	-	0.276622	0.427099	1.62099e-05	4.81012	5.22989	4.12289
A01_VARUNA_g1740.t1	AT2G17420	redox.thioredoxin	-	0.0138301	0	0	0.0256455	0	0
A01_VARUNA_g1741.t1	AT4G26270	glycolysis.cytosolic branch	-	0.010742	0.733325	0.418189	0	0.146593	0.134288
A01_VARUNA_g1742.t1	AT4G26280	lipid metabolism.'exotics'(steroids, squalene etc)	-	0.272511	0	0	0.0379467	0	0
A01_VARUNA_g1743.t1	AT4G26300	protein.aa activation	-	0	0	0.15705	0	0	0.0319038
A01_VARUNA_g1745.t1	AT4G26320	cell wall.cell wall proteins	-	0	0.172886	0	0	0	0
A01_VARUNA_g1748.t1	AT4G26340	protein.degradation	-	0.569125	0.231586	0.0211095	0.81252	0.258829	0.239255
A01_VARUNA_g1749.t1	AT4G26370	development.unspecified	-	6.61009e-05	0.000124868	0.000137724	0.607451	0.000103135	0.424281
A01_VARUNA_g175.t1	AT1G30790	protein.degradation	-	0.0863322	0.0661534	0	0.0624719	0.110904	0.0193921
A01_VARUNA_g1750.t1	AT4G26400	protein.degradation	-	0.339905	0.0158108	0.266556	0	0.298467	0
A01_VARUNA_g1751.t1	AT4G26410	not assigned.unknown	-	8.10535	8.04353	5.03906	10.4952	12.0061	12.5158
A01_VARUNA_g1752.t1	AT4G26420	hormone metabolism.salicylic acid	-	1.30611	7.31972	0.387028	1.06037	3.33022	3.53027
A01_VARUNA_g1753.t1	AT4G26430	signalling.light	-	8.54703	5.15665	2.0416	9.15892	8.82713	6.42376
A01_VARUNA_g1754.t1	AT4G26440	RNA.regulation of transcription	WRKY	0	0	0	0.016227	0	0
A01_VARUNA_g1755.t1	AT5G16700	misc.gluco-, galacto- and mannosidases	-	0.0119433	0	0	0	0	0
A01_VARUNA_g1757.t1	AT4G26450	not assigned.unknown	-	1.3571	1.1706	1.01954	3.11938	1.8511	2.84996
A01_VARUNA_g1758.t1	AT4G26455	not assigned.no ontology	-	2.02121	1.99106	1.33197	2.12573	1.75605	1.79918
A01_VARUNA_g1759.t1	AT2G16430	misc.acid and other phosphatases	-	0.148879	5.91713e-05	5.84187e-05	7.38127e-05	5.73889e-06	0.043778
A01_VARUNA_g176.t1	AT4G37100	not assigned.unknown	-	0.381207	0.397704	0.519594	0.408173	0.189787	0.900972
A01_VARUNA_g1760.t1	AT4G26470	protein.postranslational modification	-	0.0254191	1.91377	0.131633	0.0391277	0.131991	1.54891
A01_VARUNA_g1761.t1	AT4G26480	RNA.RNA binding	-	3.07278	4.242	2.91905	5.4693	8.36945	6.24616
A01_VARUNA_g1762.t1	AT5G56080	metal handling.binding, chelation and storage	-	0	0	0	0.0362154	0	0
A01_VARUNA_g1764.t1	AT4G26490	not assigned.unknown	-	0.642827	0.106064	0.0285308	0.268838	0.0569662	0
A01_VARUNA_g1765.t1	AT4G26500	Co-factor and vitamine metabolism.iron-sulphur clusters	-	2.11855	2.9197	0.635844	3.86221	5.37943	5.47966
A01_VARUNA_g1766.t1	AT4G26510	nucleotide metabolism.salvage	-	1.85352	2.69916	0.905442	2.89011	3.65947	2.94602
A01_VARUNA_g1767.t1	AT4G26530	PS.calvin cycle	-	0.202214	0	0	0	0	0
A01_VARUNA_g1768.t1	AT4G26540	signalling.receptor kinases	-	0.948744	0.143233	0.0757334	1.02948	0.150578	0.178586
A01_VARUNA_g1769.t1	AT1G40087	not assigned.unknown	-	0	0	0	0	0	0.00571207
A01_VARUNA_g177.t1	AT4G37110	not assigned.unknown	-	2.04138	2.8958	0.923798	2.86997	4.66498	3.7862
A01_VARUNA_g1770.t1	AT1G27210	not assigned.unknown	-	0	0.0230623	0	0.851261	1.01456	0.570328
A01_VARUNA_g1771.t1	AT1G14800	not assigned.unknown	-	0	0	0	0.10273	0.0764148	0
A01_VARUNA_g1772.t1	AT4G26550	not assigned.unknown	-	4.66495	2.99346	1.23784	5.88943	5.84657	3.23343
A01_VARUNA_g1773.t1	AT4G26570	signalling.calcium	-	0	0	0	0	0	0.0221453
A01_VARUNA_g1774.t1	AT4G26570	signalling.calcium	-	0.923599	2.47392	2.12666	1.52184	2.27684	3.78241
A01_VARUNA_g1775.t1	AT4G26580	protein.degradation	-	0.192444	0.0755207	0	0.509802	0.956543	0
A01_VARUNA_g1776.t1	AT4G26590	transport.peptides and oligopeptides	-	26.9844	20.5941	0.1686	8.77834	33.0776	2.76002
A01_VARUNA_g1777.t1	AT4G26600	protein.synthesis	-	4.83112	4.48521	2.09332	2.74456	3.85638	2.0713
A01_VARUNA_g1778.t1	AT4G26610	protein.postranslational modification	-	0.00014044	0.000156163	0.62873	6.75841e-05	0.000690362	0.0914722
A01_VARUNA_g1779.t1	AT4G26620	major CHO metabolism.degradation	-	5.72768	5.16206	3.44627	4.01256	3.18562	3.97979
A01_VARUNA_g178.t1	AT4G25900	minor CHO metabolism.others	-	0	0.0273239	0	0.215619	0	0
A01_VARUNA_g1780.t1	AT4G26630	not assigned.unknown	-	2.52828	4.04089	6.02757	3.36072	2.13787	2.83043
A01_VARUNA_g1781.t1	AT4G26640	RNA.regulation of transcription	WRKY	0.0067519	0.00153421	9.74384e-05	0.228679	0.000148122	0.0513096
A01_VARUNA_g1784.t1	AT4G26650	RNA.RNA binding	-	0.328044	0.30327	0.0481858	0.136065	0.268403	0.108023
A01_VARUNA_g1785.t1	AT4G26670	protein.targeting	-	0.0913957	2.29443e-05	3.80367e-05	0	0	0
A01_VARUNA_g1786.t1	AT4G26680	not assigned.no ontology	-	0.808589	0.714124	0.292144	1.26565	0.899928	0.978357
A01_VARUNA_g1787.t1	AT5G26710	protein.aa activation	-	4.74251	4.81677	2.31948	0.923176	0.207263	0.389482
A01_VARUNA_g1788.t1	AT4G26690	lipid metabolism.lipid degradation	-	15.0507	10.6314	2.88889	5.42902	3.39285	2.24164
A01_VARUNA_g1789.t1	AT4G26700	cell.organisation	-	0.0813112	0.203121	0.359608	0.12524	0	0.461484
A01_VARUNA_g179.t1	AT4G37130	protein.targeting	-	1.9615	1.74316	0.827067	2.526	2.2121	1.18441
A01_VARUNA_g1790.t1	AT5G55300	DNA.synthesis/chromatin structure	-	0.00720265	0.0286937	0.046511	0.0051869	0.0340894	0.0226962
A01_VARUNA_g1791.t1	AT4G26720	protein.postranslational modification	-	0	0	2.90835e-05	1.9499e-05	0	0
A01_VARUNA_g1792.t1	AT4G26740	development.unspecified	-	0.0222262	11.7373	735.726	0	6.0681	41.3422
A01_VARUNA_g1793.t1	AT4G26760	cell.organisation	-	5.48303	7.20356	4.43839	1.84379	2.36717	2.33435
A01_VARUNA_g1794.t1	AT4G26770	lipid metabolism.Phospholipid synthesis	-	0.0254478	0.322743	0.193278	0	0	0.0432088
A01_VARUNA_g1795.t1	AT4G26780	protein.folding	-	13.5844	17.6069	4.61115	3.91343	4.74414	4.36047
A01_VARUNA_g1796.t1	AT4G26790	misc.GDSL-motif lipase	-	16.1848	41.2583	8.678	2.88625	4.22772	5.03353
A01_VARUNA_g1797.t1	AT4G26800	not assigned.no ontology	-	0.580392	0.241197	0	0.560036	0.142084	0.197206
A01_VARUNA_g1798.t1	AT4G26810	not assigned.no ontology	-	0.515789	0.159179	4.60628e-06	1.51086	0.868127	0.912991
A01_VARUNA_g1799.t1	AT4G26840	protein.degradation	-	0	0.449259	0	26.8308	20.426	22.768
A01_VARUNA_g18.t1	AT4G38970	PS.calvin cycle	-	0	0	0	0	0.000180539	0
A01_VARUNA_g180.t1	AT4G37150	hormone metabolism.ethylene	-	11.4558	2.47274	0	11.365	5.31291	0.183403
A01_VARUNA_g1800.t1	AT4G26850	redox.ascorbate and glutathione	-	6.94155	4.76567	3.09658	21.5352	23.1799	11.0513
A01_VARUNA_g1801.t1	AT4G26860	not assigned.no ontology	-	2.41009	2.10975	1.18197	2.49175	1.41224	1.40305
A01_VARUNA_g1804.t1	AT4G26890	protein.postranslational modification	-	0.170298	0.187206	0	0.132682	0.473591	0.161114
A01_VARUNA_g1806.t1	AT4G26900	amino acid metabolism.synthesis	-	0.169035	0.0563046	0.113709	0.270223	0.0827386	0.132619
A01_VARUNA_g1807.t1	AT4G26940	misc.UDP glucosyl and glucoronyl transferases	-	0.437792	0.302658	0.372614	0.780029	0.893005	0.469901
A01_VARUNA_g1808.t1	AT5G62370	not assigned.no ontology	-	0.672537	0.735652	0.166825	0.981274	1.00673	0.74324
A01_VARUNA_g1809.t1	AT4G26965	mitochondrial electron transport / ATP synthesis.NADH-DH	-	0.20882	0.460638	1.27797e-05	0	0	0.0624391
A01_VARUNA_g181.t1	AT4G37170	not assigned.no ontology	-	0.330116	0.245811	0.300781	0.268485	0.247433	0.460334
A01_VARUNA_g1810.t1	AT4G26990	not assigned.unknown	-	0.674045	0.593099	0.229758	0.902284	0.745391	0.83753
A01_VARUNA_g1811.t1	AT4G27000	RNA.regulation of transcription	-	2	1.42346	0.744223	1.38382	1.84547	1.42323
A01_VARUNA_g1812.t1	AT4G27010	not assigned.unknown	-	1.28173	0.990384	0.144558	1.5689	1.20674	0.566313
A01_VARUNA_g1813.t1	AT4G27020	not assigned.unknown	-	2.94743	2.53894	2.95864	8.19935	4.17912	4.96014
A01_VARUNA_g1814.t1	AT4G27030	not assigned.unknown	-	0.060425	0.0289036	0	0.197155	0.273514	0.0231789
A01_VARUNA_g1815.t1	AT4G27040	not assigned.unknown	-	3.23304	2.61905	1.98942	2.87199	1.56208	1.86686
A01_VARUNA_g1816.t1	AT4G27060	not assigned.unknown	-	4.86691	4.89011	3.79854	4.15127	4.48773	3.66158
A01_VARUNA_g1817.t1	AT4G27070	amino acid metabolism.synthesis	-	0	0	0	0.0415497	0.0947559	0
A01_VARUNA_g1818.t1	AT4G27090	protein.synthesis	-	17.0491	10.1485	0	57.1958	39.543	51.3327
A01_VARUNA_g1819.t1	AT4G27100	signalling.G-proteins	-	1.14886	0.753736	0.806344	1.52871	0.608797	0.861727
A01_VARUNA_g1820.t1	AT4G27110	cell wall.cellulose synthesis	-	0.00775553	0	0	0.0286701	0.0132431	0
A01_VARUNA_g1821.t1	AT4G27120	not assigned.unknown	-	0.429093	0.222702	0.190409	0.473606	0.257734	0.215276
A01_VARUNA_g1822.t1	AT4G27130	protein.synthesis	-	0	0	0	0.238442	0	0.15532
A01_VARUNA_g1823.t1	AT4G27140	development.storage proteins	-	1.02914	554.985	0	0.0381876	55.4505	7143.67
A01_VARUNA_g1825.t1	AT4G27140	development.storage proteins	-	0.0291458	31.9861	0	0	0.0476057	2089.44
A01_VARUNA_g1826.t1	AT4G27140	development.storage proteins	-	0	0.38891	0	0	0	173.756
A01_VARUNA_g1827.t1	AT4G27140	development.storage proteins	-	0	1.29763	0	0	0	128.503
A01_VARUNA_g1829.t1	AT4G27140	development.storage proteins	-	0	42.6948	0	0	0.279978	919.045
A01_VARUNA_g183.t1	AT4G37180	RNA.regulation of transcription	G2-like	6.95333	5.6783	2.39921	6.25947	4.5596	5.50661
A01_VARUNA_g1830.t1	AT3G30739	#N/A	-	0	0	0	0.00934763	0.0824135	0
A01_VARUNA_g1831.t1	AT4G27180	cell.organisation	-	0.441054	0.457036	0.313289	0.60557	0.825464	0.768982
A01_VARUNA_g1832.t1	-	-	-	0.0782191	0.0656556	0.0547081	0.158837	0.101806	0.0885024
A01_VARUNA_g1833.t1	-	-	-	0	0	0.0359414	0	0.0359048	0.0509582
A01_VARUNA_g1834.t1	-	-	-	0.0168368	0	0	0.0404344	0.163427	0.0588564
A01_VARUNA_g1835.t1	AT3G31430	not assigned.no ontology	-	0	0.0519599	0	0.20547	0.168259	0.389521
A01_VARUNA_g1836.t1	AT4G27190	stress.biotic	-	0.0454958	0.0293218	0	0.288036	0.103948	0.157984
A01_VARUNA_g1837.t1	AT4G27230	DNA.synthesis/chromatin structure	-	22.2213	9.71046	4.5704	54.4809	32.7813	35.1797
A01_VARUNA_g1838.t1	AT4G27240	RNA.regulation of transcription	C2H2	3.39502	1.30192	0.699292	3.30391	1.3135	1.98897
A01_VARUNA_g1839.t1	AT4G27260	hormone metabolism.auxin	-	0.0321116	0.0199998	0.0836469	0.00233726	0	0.0184965
A01_VARUNA_g184.t1	AT4G37200	protein.assembly and cofactor ligation	-	11.1123	10.9701	4.22686	12.3063	12.4938	11.7056
A01_VARUNA_g1840.t1	AT4G27270	lipid metabolism.'exotics'(steroids, squalene etc)	-	1.68223	1.39152	1.06467	5.62882	3.54745	1.60495
A01_VARUNA_g1841.t1	AT4G27290	signalling.receptor kinases	-	0	0	0	0	0	0.0161386
A01_VARUNA_g1844.t1	-	-	-	0	0	0	1.75679	1.47134	2.38101
A01_VARUNA_g1846.t1	AT4G27310	RNA.regulation of transcription	-	2.52846	2.49545	0.39568	6.42967	5.43229	2.00342
A01_VARUNA_g1847.t1	AT4G27330	RNA.regulation of transcription	NZZ/SPL	0.134142	0	0	0.12366	0.0207002	0.0439691
A01_VARUNA_g1848.t1	AT4G27340	not assigned.no ontology	-	2.61621	2.07204	1.08762	2.0692	2.12894	1.98585
A01_VARUNA_g1849.t1	AT4G27350	not assigned.unknown	-	0.0496878	0.0332231	0.129428	0	0.0212404	0.0570463
A01_VARUNA_g185.t1	AT4G37210	not assigned.no ontology	-	3.01059e-05	2.67444e-05	0	2.62083e-05	0.000117162	6.48028e-05
A01_VARUNA_g1850.t1	AT4G27360	cell.organisation	-	0.0682627	0	0	0	0	0
A01_VARUNA_g1851.t1	AT4G27370	cell.organisation	-	0.00362531	0	0.0176684	0.00436465	0	0
A01_VARUNA_g1852.t1	AT4G27380	not assigned.unknown	-	8.7462	5.86085	1.45734	10.5117	8.55476	5.81207
A01_VARUNA_g1853.t1	AT4G27410	development.unspecified	NAC	1.73886e-05	0.247009	0.258004	0.000194617	0.000192761	0.00023557
A01_VARUNA_g1854.t1	AT4G27420	transport.ABC transporters and multidrug resistance systems	-	0.0157753	0.397126	0	0.0471812	0.0763154	0.310483
A01_VARUNA_g1855.t1	AT2G36070	protein.targeting	-	0.0156851	0.0194918	0	0	0	0
A01_VARUNA_g1857.t1	-	-	-	0	0	0	0.188566	0.10282	0.0693862
A01_VARUNA_g1858.t1	AT4G27430	cell.organisation	-	2.51962	3.38773	4.22003	4.84331	5.24123	7.56107
A01_VARUNA_g1859.t1	AT4G27435	not assigned.unknown	-	21.1871	38.1243	10.9595	23.4881	59.6079	34.5014
A01_VARUNA_g1860.t1	AT4G27440	tetrapyrrole synthesis.protochlorophyllide reductase	-	32.504	31.6583	22.7966	42.3339	35.6072	158.952
A01_VARUNA_g1861.t1	AT4G27450	hormone metabolism.auxin	-	0.661195	9.81481	12.6814	8.83477	4.99094	20.8022
A01_VARUNA_g1862.t1	AT4G27460	not assigned.no ontology	-	0.749201	0.550124	0.398101	1.15703	1.53875	0.415507
A01_VARUNA_g1863.t1	AT4G27480	misc.UDP glucosyl and glucoronyl transferases	-	0.076189	0	0	0.0247386	0.0633785	0.0420683
A01_VARUNA_g1864.t1	AT4G27490	protein.aa activation	-	2.84398	4.31836	0.638964	2.68038	3.3124	1.46993
A01_VARUNA_g1866.t1	AT4G27500	not assigned.unknown	-	0	0	0	0.0813453	0	0.115625
A01_VARUNA_g1867.t1	AT4G27510	not assigned.unknown	-	1.09586	1.05471	0.158477	1.03408	1.38955	0.90946
A01_VARUNA_g1868.t1	AT4G27520	misc.plastocyanin-like	-	1.07652	0.435077	1.70738	1.40252	0.203415	0.539131
A01_VARUNA_g1869.t1	AT4G27540	signalling.G-proteins	-	1.2304	1.28922	0.69288	1.22707	1.17647	0.879194
A01_VARUNA_g187.t1	-	-	-	0	0	0	0.0781687	0.0192823	0.0129582
A01_VARUNA_g1870.t1	AT4G27585	not assigned.no ontology	-	0	0	0.119482	1.25999	1.00285	0.848226
A01_VARUNA_g1871.t1	AT4G27590	metal handling.binding, chelation and storage	-	0.128429	0	0	0.562868	0.139464	0.148307
A01_VARUNA_g1872.t1	AT4G27600	minor CHO metabolism.others	-	1.43254	1.80268	0.71144	1.91535	2.8682	3.64116
A01_VARUNA_g1873.t1	AT4G27610	not assigned.unknown	-	0.679503	0.53236	0.524415	0.555395	0.611466	0.829096
A01_VARUNA_g1875.t1	AT1G77405	not assigned.no ontology	-	0.141063	0.0948959	0	0.195137	0.0623969	0.0429
A01_VARUNA_g1877.t1	AT1G77405	not assigned.no ontology	-	0.212801	0.214358	0.0498692	0.150235	0.116467	0.0639104
A01_VARUNA_g1878.t1	AT4G27620	not assigned.unknown	-	0.710378	1.05419	0.626208	0.944922	0.776557	1.16268
A01_VARUNA_g1879.t1	AT4G27630	not assigned.unknown	-	0.0623816	0.00177859	0.457097	0.290797	0	1.88322e-05
A01_VARUNA_g188.t1	AT4G37240	not assigned.unknown	-	0.427695	0.131048	0.184487	0.363853	0.249826	0.340338
A01_VARUNA_g1880.t1	AT4G27640	protein.targeting	-	4.73511	3.58715	0.977123	3.1989	4.13777	2.11412
A01_VARUNA_g1881.t1	AT4G27650	protein.synthesis	-	0.214672	0.443287	0.844936	0.701743	0.861461	0.908337
A01_VARUNA_g1882.t1	-	-	-	0	0	0	0	0.0789845	0
A01_VARUNA_g1883.t1	AT3G31430	not assigned.no ontology	-	0	0	0	0	0.02764	0
A01_VARUNA_g1884.t1	AT4G27657	not assigned.unknown	-	0.15639	0.150227	0	2.23483	0.084994	0.0629987
A01_VARUNA_g1885.t1	AT1G54520	not assigned.unknown	-	2.4407	2.09184	1.19543	4.9723	4.04957	3.17081
A01_VARUNA_g1886.t1	AT4G27657	not assigned.unknown	-	0.0280071	0.0698039	0.136395	0.746067	1.39162	0.892906
A01_VARUNA_g1888.t1	AT5G45570	protein.degradation	-	0	0.01792	0	0	0	0.0482211
A01_VARUNA_g1889.t1	AT5G54145	not assigned.unknown	-	0.0337488	0	0	0	0	0
A01_VARUNA_g189.t1	AT4G35910	not assigned.unknown	-	0.18982	0.130744	0	0.0148793	0.034749	0.105469
A01_VARUNA_g1890.t1	AT4G27660	not assigned.unknown	-	4.97097	0.614461	0.305652	1.3915	1.57631	0.311118
A01_VARUNA_g1893.t1	AT4G27670	stress.abiotic	-	0.0757928	0.181301	2.18857	0.108088	0.368749	0.229966
A01_VARUNA_g1894.t1	AT4G27680	RNA.regulation of transcription	-	0.538444	0.549182	0.625765	0.463391	0.326849	1.03584
A01_VARUNA_g1895.t1	AT4G27700	misc.rhodanese	-	4.87886	5.98653	3.08314	3.95237	4.3215	12.352
A01_VARUNA_g1896.t1	AT4G27720	not assigned.unknown	-	6.54046	4.36511	1.35592	8.4368	6.09189	5.61663
A01_VARUNA_g1897.t1	AT4G27720	not assigned.unknown	-	8.13093	8.29527	2.05136	13.1527	14.8105	8.46314
A01_VARUNA_g1898.t1	AT4G27730	transport.peptides and oligopeptides	-	0.0539446	0.159587	0.0805295	0.411293	0.012467	0.0623376
A01_VARUNA_g1899.t1	AT4G27740	not assigned.no ontology	-	0.645211	0.649182	0.113261	4.5873	0.6416	0.219371
A01_VARUNA_g19.t1	AT4G39010	misc.gluco-, galacto- and mannosidases	-	0.303002	1.61893	0.390218	0.200303	0.357179	0.86816
A01_VARUNA_g190.t1	AT4G36870	RNA.regulation of transcription	TALE	0.0365338	1.06441	1.98559	0.0303969	0.0604779	3.02716
A01_VARUNA_g1901.t1	AT4G27750	not assigned.unknown	-	6.98189	5.96512	3.73032	6.28006	6.95063	6.1456
A01_VARUNA_g1902.t1	AT4G27760	development.unspecified	-	2.06051e-05	6.13539e-05	0.000567466	4.91511e-05	2.08544e-05	7.99543e-05
A01_VARUNA_g1903.t1	AT4G27780	lipid metabolism.FA synthesis and FA elongation	-	4.57277e-05	4.80589e-05	0	0	5.53483e-05	1.15189e-05
A01_VARUNA_g1904.t1	AT4G27790	signalling.calcium	-	0.0310037	0	0	0.018611	0.0250684	0
A01_VARUNA_g1905.t1	AT4G27810	not assigned.unknown	-	0.398319	2.32479	0	0.336824	0.633258	0.391411
A01_VARUNA_g1906.t1	AT4G27860	not assigned.no ontology	-	0.00993702	0	0	0.0238427	0	0
A01_VARUNA_g1907.t1	AT4G27860	not assigned.no ontology	-	0.302711	0	0	0.171317	0.000652823	0
A01_VARUNA_g1908.t1	AT4G27870	not assigned.no ontology	-	0.116927	0.123014	0	1.03977	0.583697	0.838033
A01_VARUNA_g1909.t1	AT4G27880	development.unspecified	-	3.70638	3.40588	0.75964	5.86355	4.4589	3.07321
A01_VARUNA_g191.t1	AT4G36860	development.unspecified	-	0.00940414	0.00160886	0.681501	0.00051129	0.179077	9.48288e-05
A01_VARUNA_g1910.t1	AT4G27890	not assigned.no ontology	-	1.62022	0.0257319	0	0.116767	0.355903	0.187508
A01_VARUNA_g1911.t1	-	-	-	0	0	0	0.17157	0.114161	0
A01_VARUNA_g1912.t1	AT4G27920	not assigned.unknown	-	0	0	0	0.0296654	0	0.0463956
A01_VARUNA_g1913.t1	AT4G27940	transport.metabolite transporters at the mitochondrial membrane	-	0.0503963	0	1.32034e-05	0	0	1.97456e-06
A01_VARUNA_g1915.t1	AT4G27950	RNA.regulation of transcription	ERF	0.177877	0	0	0.109984	0	0.016346
A01_VARUNA_g1916.t1	AT4G13360	lipid metabolism.lipid degradation	-	2.38166	1.87096	1.66678	1.25551	1.28951	1.48253
A01_VARUNA_g1917.t1	AT4G27970	transport.metabolite transporters at the mitochondrial membrane	-	0.0207252	0.0343082	0.10251	0.134917	0.067323	0.0674155
A01_VARUNA_g1919.t1	AT4G28000	protein.degradation	-	0	0	0	0	0	0.0079596
A01_VARUNA_g192.t1	AT4G36850	not assigned.no ontology	-	1.72691e-05	0.134634	0.907616	0.333531	0	0
A01_VARUNA_g1922.t1	AT4G28025	not assigned.unknown	-	0.156671	0.0799196	0	0.317359	0.511404	0.319285
A01_VARUNA_g1923.t1	AT4G28040	development.unspecified	-	0.54416	1.21109	0.0360836	0.227365	7.43651	0.886775
A01_VARUNA_g1924.t1	AT5G57815	mitochondrial electron transport / ATP synthesis.cytochrome c oxidase	-	21.2084	13.7134	5.27493	34.0578	37.0459	22.032
A01_VARUNA_g1925.t1	AT4G28070	not assigned.no ontology	-	0.185199	0.286505	0.396633	0.399227	0.646061	0.414406
A01_VARUNA_g1926.t1	AT4G28085	not assigned.unknown	-	0.0551412	0	0	0	0	0
A01_VARUNA_g1928.t1	AT4G28100	not assigned.unknown	-	0.289799	3.75861	1.72265	0.44862	2.5309	1.9319
A01_VARUNA_g193.t1	AT4G36820	not assigned.unknown	-	2.42683	0.591827	0.0301342	2.2429	3.57197	0.915514
A01_VARUNA_g1930.t1	AT4G28140	RNA.regulation of transcription	ERF	0.0716309	0.0993331	0	0.0274798	0.0597943	0.0393598
A01_VARUNA_g1932.t1	AT4G28160	cell wall.cell wall proteins	-	0.052915	0	0	0	0	0
A01_VARUNA_g1933.t1	AT4G28170	not assigned.unknown	-	0.0529135	0.0688549	0	0.057612	0.044433	0.0295651
A01_VARUNA_g1934.t1	AT4G28180	not assigned.unknown	-	0.609755	0.42988	0	2.1305	1.1531	0.84845
A01_VARUNA_g1935.t1	AT4G28190	development.unspecified	-	4.50382	21.8466	3.39383	3.20112	8.95617	5.72012
A01_VARUNA_g1936.t1	AT4G28210	not assigned.unknown	-	0.644018	0.449829	0.214144	1.04181	0.910844	1.09986
A01_VARUNA_g1937.t1	AT4G28230	not assigned.unknown	-	2.88449	2.95868	0.100293	1.75457	2.58748	2.27564
A01_VARUNA_g1938.t1	AT4G28240	stress.abiotic	-	1.60941	3.21916	9.46004	3.08188	1.97525	8.77978
A01_VARUNA_g1939.t1	AT4G28250	cell wall.modification	-	1.89157	1.98801	0.458684	0.210858	0.28531	1.06589
A01_VARUNA_g194.t1	AT4G36810	secondary metabolism.isoprenoids	-	15.0081	8.48853	2.68442	18.0706	10.1269	12.0818
A01_VARUNA_g1940.t1	AT4G28270	protein.degradation	-	1.81711	15.9151	4.2783	1.1066	7.74309	5.56037
A01_VARUNA_g1941.t1	AT4G28280	not assigned.unknown	-	0	0	0	0	0.0387928	0
A01_VARUNA_g1942.t1	AT4G28290	not assigned.unknown	-	0.189737	0.611352	0.12163	0.668048	0.487779	0.648562
A01_VARUNA_g1943.t1	AT4G28300	cell wall.cell wall proteins	-	2.2908	2.12646	1.0853	5.19874	4.07402	2.3798
A01_VARUNA_g1944.t1	AT4G28310	not assigned.unknown	-	0.184763	0.286516	0	2.83579	1.45969	0.886748
A01_VARUNA_g1945.t1	AT4G28320	misc.gluco-, galacto- and mannosidases	-	0.72063	1.01688	0.96516	0.457575	1.19981	1.51745
A01_VARUNA_g1946.t1	AT4G28330	not assigned.unknown	-	0.417575	0.50419	0.986293	0.596796	0.309926	0.535935
A01_VARUNA_g1948.t1	AT1G14320	protein.synthesis	-	0	0	0	0	0.0532421	0
A01_VARUNA_g1949.t1	AT4G32480	not assigned.unknown	-	0.413836	0.259596	0.0318946	0.615172	1.67217	0.161254
A01_VARUNA_g195.t1	AT4G36800	protein.degradation	-	0	0	0	2.34074	1.08306	1.50896
A01_VARUNA_g1950.t1	AT4G28365	misc.plastocyanin-like	-	7.60924	167.395	4.04707	0	202.899	56.0232
A01_VARUNA_g1952.t1	AT4G28400	protein.postranslational modification	-	0	0.0292742	0	0	0	0
A01_VARUNA_g1953.t1	-	-	-	0.0671911	0.231882	0.0189729	0	0	0
A01_VARUNA_g1954.t1	AT4G17480	protein.postranslational modification	-	0	0.0245468	0	25.6523	42.6678	8.96222
A01_VARUNA_g1955.t1	AT4G17480	protein.postranslational modification	-	0.0587285	0.326549	0.137	0.000362971	0.23776	0.775906
A01_VARUNA_g1956.t1	AT4G17460	RNA.regulation of transcription	HD-ZIP	0.0514745	0.0209094	0.174819	0.560277	0.0544259	0.0579551
A01_VARUNA_g1958.t1	AT5G47390	RNA.regulation of transcription	MYB_related	1.51463	0.942569	0.245659	4.49272	2.20077	1.36037
A01_VARUNA_g1959.t1	AT4G17430	not assigned.no ontology	-	0.0104338	0	0	0.0152555	0	0
A01_VARUNA_g196.t1	AT4G36790	transport.misc	-	1.21567	0.554127	0.0826299	2.61501	1.07973	0.250599
A01_VARUNA_g1960.t1	AT4G17420	not assigned.unknown	-	0.812006	0.661116	0.0625926	0.393483	0.451138	0.201619
A01_VARUNA_g1961.t1	AT4G17430	not assigned.no ontology	-	0.716162	0.601854	0.261114	0.454633	0.622582	0.360112
A01_VARUNA_g1962.t1	AT4G17420	not assigned.unknown	-	1.47596	0.492561	0.406189	0.534016	0.585537	0.295037
A01_VARUNA_g1969.t1	AT2G17420	redox.thioredoxin	-	0	0.021715	0	0.780926	0.276185	0.542993
A01_VARUNA_g197.t1	AT4G36780	hormone metabolism.brassinosteroid	BES1	5.17846	4.15665	1.39319	5.34751	2.34979	2.27199
A01_VARUNA_g1971.t1	AT4G17410	not assigned.unknown	-	1.95176	1.74534	0.550874	0.300973	0.000291905	0.347887
A01_VARUNA_g1972.t1	AT4G17390	protein.synthesis	-	0	0.0246784	0	0	0.100396	0.0435783
A01_VARUNA_g1973.t1	AT4G17360	PS.photorespiration	-	0.461873	0.45687	0.420456	0.581323	0.145062	0.441418
A01_VARUNA_g1974.t1	AT4G17350	not assigned.unknown	-	0.536868	0.269373	0.0181933	1.19208	0.538604	0.228558
A01_VARUNA_g1975.t1	AT4G17340	transport.Major Intrinsic Proteins	-	0	0	0	0.120486	1.85298	0.712423
A01_VARUNA_g1976.t1	AT1G31480	lipid metabolism.lipid degradation	-	0	0	0	0	0	0.0327438
A01_VARUNA_g1977.t1	AT5G50070	misc.invertase/pectin methylesterase inhibitor family protein	-	26.0886	0.925967	0	3.82344	2.14048	0
A01_VARUNA_g1978.t1	AT4G17300	protein.aa activation	-	0.621921	0.620148	0.228057	1.07014	1.00906	1.71503
A01_VARUNA_g1979.t1	AT4G17280	hormone metabolism.auxin	-	1.13614	0.0979924	0	2.06984	0.0126125	0
A01_VARUNA_g198.t1	AT4G36770	misc.UDP glucosyl and glucoronyl transferases	-	0	0	0	0.0513627	0.0209287	0
A01_VARUNA_g1980.t1	AT4G17270	not assigned.no ontology	-	0.209897	0.136323	0.200724	0.654968	0.65642	0.853971
A01_VARUNA_g1981.t1	AT4G17260	fermentation.LDH	-	0.0259381	0.0274119	0	0.0861114	0.150766	0
A01_VARUNA_g1982.t1	AT2G31290	not assigned.unknown	-	1.32485	1.26612	0.440806	1.9205	1.02621	1.52706
A01_VARUNA_g1983.t1	AT4G17240	not assigned.unknown	-	1.89095	1.93274	0.0795994	0.630412	0.96591	1.08315
A01_VARUNA_g1985.t1	AT4G17230	RNA.regulation of transcription	GRAS	0.160707	0.254992	0.224968	0.422198	0.278361	0.873928
A01_VARUNA_g1986.t1	AT4G17220	cell.organisation	-	0.10021	0.0619009	0.0648313	0.552992	0.309985	0.0292076
A01_VARUNA_g1988.t1	AT4G06599	protein.degradation	-	16.9315	11.7863	4.95087	16.1126	11.9749	9.33922
A01_VARUNA_g1989.t1	AT4G17210	cell.organisation	-	0.0499248	0.0329138	0	0.0738975	0.021041	0.014747
A01_VARUNA_g199.t1	AT4G36770	misc.UDP glucosyl and glucoronyl transferases	-	0.143863	0	0	0.0869993	0	0
A01_VARUNA_g1990.t1	AT4G17180	not assigned.no ontology	-	3.51221	2.23416	1.81629	0.931875	0.889456	0.707456
A01_VARUNA_g1991.t1	AT4G17170	signalling.G-proteins	-	0	0	0	0	0	0.0469027
A01_VARUNA_g1992.t1	AT4G17090	major CHO metabolism.degradation	-	0.424598	0.0536847	0.0562674	0.774858	0.125089	0.0630371
A01_VARUNA_g1993.t1	AT3G15750	not assigned.unknown	-	0	0.023962	0	0.0642644	0.0776063	0.026644
A01_VARUNA_g1994.t1	AT4G17080	signalling.phosphinositides	-	1.57475	1.17043	1.16741	2.75071	2.49539	2.09942
A01_VARUNA_g1996.t1	AT4G17070	not assigned.unknown	-	7.50029	7.27689	3.7589	5.49614	6.97604	6.83614
A01_VARUNA_g1997.t1	AT4G17060	not assigned.unknown	-	5.12707	4.99949	3.89632	5.37422	4.694	4.3537
A01_VARUNA_g1998.t1	AT4G17050	RNA.regulation of transcription	-	3.37792	0.944108	0.373664	2.87444	1.481	0.454125
A01_VARUNA_g1999.t1	AT4G17040	protein.degradation	-	1.9744	1.77104	2.32058	0.634926	0.86885	0.951358
A01_VARUNA_g2.t1	AT4G38360	not assigned.unknown	-	0	0	0	0	0	0.0124411
A01_VARUNA_g200.t1	AT4G36760	protein.degradation	-	0.667497	0.367204	0.365461	0.474979	0.491966	0.370939
A01_VARUNA_g2000.t1	AT4G17030	cell wall.modification	-	2.18019	0.237285	0.0316928	2.65604	1.30549	0
A01_VARUNA_g2001.t1	AT5G58830	protein.degradation	-	5.7084	5.81707	1.32906	3.11595	6.59214	1.76486
A01_VARUNA_g2003.t1	AT4G17000	not assigned.unknown	-	3.59335	5.97824	0.706396	2.06317	2.18694	4.91126
A01_VARUNA_g2005.t1	AT4G16970	protein.postranslational modification	-	1.67161	1.17578	0.210412	1.11523	0.899537	0.768344
A01_VARUNA_g2006.t1	AT4G16850	not assigned.unknown	-	0.200237	0.168953	0.180481	0.427945	0.406821	0.400825
A01_VARUNA_g2007.t1	AT4G16835	not assigned.no ontology	-	0.235039	0.199131	0.156584	0.452071	0.403864	0.30797
A01_VARUNA_g2008.t1	AT4G16820	lipid metabolism.lipid degradation	-	0	0	0	0.0581724	0	0
A01_VARUNA_g2010.t1	AT4G16845	RNA.regulation of transcription	-	0.573506	0.0353647	0	0.111885	0.015336	0
A01_VARUNA_g2011.t1	AT2G16640	protein.targeting	-	0.0392428	0.223751	0.0504506	0.0116165	0.290092	0.547861
A01_VARUNA_g2012.t1	AT4G16790	cell wall.cell wall proteins	-	3.65527	2.06588	0.665627	3.87509	3.77911	1.42687
A01_VARUNA_g2013.t1	AT4G16780	RNA.regulation of transcription	HD-ZIP	2.20433	3.17043	1.67431	1.65977	3.0857	5.52782
A01_VARUNA_g2015.t1	AT4G16770	hormone metabolism.gibberelin	-	0	0.0221783	0	0.0727689	0.0500948	0.0177851
A01_VARUNA_g2017.t1	AT3G05010	signalling.G-proteins	-	1.58284	2.89966	2.38823	0.728124	1.1588	2.26866
A01_VARUNA_g2018.t1	AT4G16760	lipid metabolism.lipid degradation	-	0.132477	0.106622	0	0.558482	0.282637	0.385021
A01_VARUNA_g2019.t1	AT3G61610	minor CHO metabolism.others	-	0.147256	0.0678266	0	0.220734	0.0658769	0.0446798
A01_VARUNA_g202.t1	AT4G30260	not assigned.no ontology	-	0	0	0	3.46412e-05	0.255196	0.302832
A01_VARUNA_g2020.t1	AT4G16750	RNA.regulation of transcription	ERF	0.354646	0.0969536	0	0.150518	0.0763959	0.0530102
A01_VARUNA_g2021.t1	AT4G16745	misc.UDP glucosyl and glucoronyl transferases	-	0.00884829	0	0	0.0135093	0	0
A01_VARUNA_g2022.t1	AT4G16730	secondary metabolism.isoprenoids	-	0.0163748	0	0	0	0	0
A01_VARUNA_g2023.t1	-	-	-	0	0	0	0	0.0361412	0.0230492
A01_VARUNA_g2025.t1	AT4G16720	protein.synthesis	-	51.4969	40.5364	43.492	43.6743	41.7494	57.4524
A01_VARUNA_g2026.t1	AT4G16710	misc.UDP glucosyl and glucoronyl transferases	-	1.51307	0.496195	1.59356e-05	0.223832	0	0.087423
A01_VARUNA_g2027.t1	AT4G16700	lipid metabolism.Phospholipid synthesis	-	1.2746	0.854696	0.140851	1.07009	0.742354	0.88471
A01_VARUNA_g2028.t1	AT4G16695	not assigned.unknown	-	1.61418	1.37248	0.27547	0.474669	0.462232	0.285399
A01_VARUNA_g2029.t1	AT4G16690	misc.nitrilases, *nitrile lyases, berberine bridge enzymes, reticuline oxidases, troponine reductases	-	0.145627	3.10604	2.53748	4.99748	24.6948	21.5433
A01_VARUNA_g2030.t1	AT5G64660	RNA.regulation of transcription	-	0.0337087	0.103503	0.0265387	0.171888	0.162137	0.0932105
A01_VARUNA_g2031.t1	AT4G16690	misc.nitrilases, *nitrile lyases, berberine bridge enzymes, reticuline oxidases, troponine reductases	-	0	0	0	0.0022143	0.222086	0.278211
A01_VARUNA_g2032.t1	AT4G16680	RNA.processing	-	0.000840991	0.000391708	0.800729	4.97146	3.9424	3.25113
A01_VARUNA_g2033.t1	AT4G16670	not assigned.unknown	-	2.62022	0.387178	0.179536	12.6912	1.07879	0.778814
A01_VARUNA_g2034.t1	AT4G16660	stress.abiotic	-	0	0	0	2.41331e-05	5.2216e-05	0.0525627
A01_VARUNA_g2035.t1	AT4G16650	not assigned.unknown	-	1.63159	2.00202	2.17415	1.49736	2.00892	3.28339
A01_VARUNA_g2036.t1	AT5G24360	protein.postranslational modification	-	0	0	9.49003e-06	1.64891e-05	0	0
A01_VARUNA_g2037.t1	AT4G16640	protein.degradation	-	0.37451	1.63971	0.375319	3.30545	0.0291826	0.0195347
A01_VARUNA_g2038.t1	AT4G16630	protein.synthesis	-	0.00774252	0	0	0	0.0522009	0
A01_VARUNA_g2040.t1	AT4G16610	RNA.regulation of transcription	C2H2	1.80053	0.239822	0.106343	2.03876	0.707545	0.738879
A01_VARUNA_g2041.t1	AT4G16600	not assigned.no ontology	-	0.134234	0.423038	0.0194672	1.00561	0.977124	0.330335
A01_VARUNA_g2042.t1	-	-	-	0	0	0	0.0402883	0	0
A01_VARUNA_g2047.t1	AT1G31150	not assigned.unknown	-	0	0	0	0	0	0.0053808
A01_VARUNA_g2048.t1	AT4G16580	not assigned.unknown	-	0	0	0	0.0386426	0	0
A01_VARUNA_g2049.t1	AT4G16570	misc.O-methyl transferases	-	0.233233	0.349122	0.251493	1.06219	0.771647	0.931148
A01_VARUNA_g205.t1	AT1G16180	not assigned.no ontology	-	0.0420242	0.0735008	0	0	0	0.0150809
A01_VARUNA_g2050.t1	AT4G16566	nucleotide metabolism.	-	7.36497	7.51683	1.36057	3.22825	3.92522	1.96726
A01_VARUNA_g2051.t1	AT4G16563	protein.degradation	-	0.0471815	0.193217	0.178095	0	0	0.0255574
A01_VARUNA_g2052.t1	AT4G16545	#N/A	-	0.0257019	0	0	0.0379097	0	0
A01_VARUNA_g2053.t1	AT4G16545	#N/A	-	0	0	0	0.212981	0	0.0216441
A01_VARUNA_g2054.t1	AT4G27140	development.storage proteins	-	0.0331792	770.336	24189.7	0	26.9477	13519.6
A01_VARUNA_g2055.t1	AT2G35736	not assigned.unknown	-	0.744243	1.1857	0.599913	1.36081	2.13221	0.888492
A01_VARUNA_g2059.t1	AT4G16500	protein.degradation	-	0.495518	0.228568	0	0.215128	0.599272	0.0533414
A01_VARUNA_g206.t1	-	-	-	0	0	0	0.689082	0.0760077	0.239116
A01_VARUNA_g2060.t1	AT4G16500	protein.degradation	-	5.50931	1.1884	0.0733376	0.445309	0.794904	0
A01_VARUNA_g2061.t1	-	-	-	0	0	0	0.732594	0.412123	0.287989
A01_VARUNA_g2063.t1	AT4G16500	protein.degradation	-	44.4678	16.7829	5.67152	4.62334	50.2402	16.0331
A01_VARUNA_g2064.t1	AT4G16500	protein.degradation	-	0.133401	0.13112	0.236089	0.0401151	0.569192	1.59661
A01_VARUNA_g2065.t1	AT4G16490	not assigned.no ontology	-	11.8208	13.0442	6.61024	15.0901	13.0258	12.1405
A01_VARUNA_g2066.t1	AT4G16480	transport.sugars	-	0.399793	0.129346	0.111282	0.288775	0.283287	0.247406
A01_VARUNA_g2067.t1	AT4G16470	not assigned.no ontology	-	0.251782	0.174223	0.22109	0.230606	0.143353	0.085002
A01_VARUNA_g2069.t1	AT4G16450	not assigned.unknown	-	19.4522	12.7472	5.84909	19.0405	19.7221	15.0757
A01_VARUNA_g207.t1	AT4G36740	RNA.regulation of transcription	HD-ZIP	4.00867	1.68534	0.257809	3.95589	0	0.0899738
A01_VARUNA_g2070.t1	AT4G16447	not assigned.unknown	-	0.195921	0.162465	1.13319	2.11672	0.0629765	1.4675
A01_VARUNA_g2072.t1	AT4G23355	#N/A	-	0.352027	0.574529	0.279638	0	0.192707	0.891002
A01_VARUNA_g2073.t1	AT4G16442	not assigned.no ontology	-	3.69511	1.02704	0.0353908	4.04849	5.50112	1.44021
A01_VARUNA_g2074.t1	AT4G16440	development.unspecified	-	1.61818	1.22027	0.509451	2.4707	2.45996	1.64114
A01_VARUNA_g2075.t1	AT4G16430	RNA.regulation of transcription	bHLH	4.9639	3.15042	1.16274	4.58123	3.91481	2.09489
A01_VARUNA_g2077.t1	AT4G16410	not assigned.unknown	-	0	0	0	0.349298	0	0
A01_VARUNA_g2078.t1	AT4G16400	not assigned.unknown	-	0	0	0	0.70276	0.280899	0
A01_VARUNA_g2079.t1	AT4G16400	not assigned.unknown	-	0	0	0	0.205573	0	0
A01_VARUNA_g2080.t1	AT4G16390	not assigned.no ontology	-	1.4459	2.58352	1.17443	2.41167	3.10898	3.82937
A01_VARUNA_g2081.t1	AT1G31150	not assigned.unknown	-	0	0.0132262	0	0.377649	0.678096	0.80592
A01_VARUNA_g2082.t1	AT4G16380	not assigned.no ontology	-	0.00575363	0.000695232	0.253551	0.0493546	0.0252319	0.191939
A01_VARUNA_g2084.t1	AT4G16380	not assigned.no ontology	-	0.0221761	0.340153	0	0.0321019	0.48707	0.0459419
A01_VARUNA_g2085.t1	AT1G05087	#N/A	-	2.61208e-05	0.16482	0.0951772	0	0	0
A01_VARUNA_g2086.t1	AT5G21930	transport.metal	-	0.541399	0.171165	0.0787194	0	0	0
A01_VARUNA_g2089.t1	AT4G16350	signalling.calcium	-	0.0858516	0.159706	0	0.184822	0.0925769	0.0152621
A01_VARUNA_g209.t1	AT4G36730	RNA.regulation of transcription	bZIP	0.0802889	0	0	0	0.000515511	4.84188e-05
A01_VARUNA_g2090.t1	AT4G16340	cell.organisation	-	5.73602	5.87571	4.87489	5.53414	2.99398	6.00721
A01_VARUNA_g2091.t1	AT4G16330	secondary metabolism.flavonoids	-	0.104433	2.93011e-05	1.53245e-05	2.01212	0.978548	0.558122
A01_VARUNA_g2092.t1	AT4G16280	development.unspecified	-	3.16007	2.68269	1.76309	3.1487	2.74192	0.924113
A01_VARUNA_g2093.t1	AT4G16280	development.unspecified	-	0.455545	0.681073	0.31237	0.74296	0.826827	0.761611
A01_VARUNA_g2094.t1	AT4G16270	misc.peroxidases	-	0	0	0	0.0240625	0	0
A01_VARUNA_g2095.t1	AT4G16265	RNA.transcription	-	1.51194	1.31341	0.517178	1.73781	0.637296	0.842357
A01_VARUNA_g2096.t1	AT4G16260	misc.beta 1,3 glucan hydrolases	-	0.0167608	0.296602	0	0.74183	0.25223	0.264378
A01_VARUNA_g2097.t1	AT1G54350	transport.ABC transporters and multidrug resistance systems	-	1.20878	1.16683	1.47165	2.48481	0.869966	1.87293
A01_VARUNA_g2098.t1	AT3G17000	protein.degradation	-	4.42091	5.61453	4.99909	3.84332	6.09164	4.90041
A01_VARUNA_g21.t1	AT4G39030	stress.biotic	-	1.71754	0.269172	0	0.582538	0.457699	0.13028
A01_VARUNA_g210.t1	AT4G36710	development.unspecified	GRAS	1.00742	0.529294	0.233488	1.04582	0.54762	0.261456
A01_VARUNA_g2101.t1	-	-	-	0.663321	0	0	0.333992	0.0281347	0
A01_VARUNA_g2102.t1	AT4G16190	protein.degradation	-	33.4885	78.8036	23.1477	98.4822	158.719	122.232
A01_VARUNA_g2103.t1	AT4G16180	not assigned.unknown	-	7.44628	5.33245	2.96374	7.67328	6.3195	4.58031
A01_VARUNA_g2104.t1	AT3G22980	protein.synthesis	-	0.0202907	0.0229899	0	0.10657	0.125377	0.205007
A01_VARUNA_g2105.t1	AT4G16160	protein.targeting	-	0	0.495007	26.4242	0	0.219392	3.07378
A01_VARUNA_g2106.t1	AT4G16155	lipid metabolism.FA synthesis and FA elongation	-	14.6658	40.5829	29.1782	10.1457	20.3218	58.4959
A01_VARUNA_g2107.t1	AT4G04910	protein.degradation	-	0	0	1.21526e-05	0	0	0.0354502
A01_VARUNA_g2108.t1	AT4G16146	not assigned.unknown	-	0	5.20071e-05	1.89794e-05	1.98184e-05	0	3.57961e-05
A01_VARUNA_g2109.t1	AT1G12250	not assigned.no ontology	-	0.21412	0.318824	0.0568218	0	0	0.0824938
A01_VARUNA_g211.t1	AT4G36690	RNA.processing	-	0.0158479	0	0	0	0	0
A01_VARUNA_g2113.t1	AT4G16143	protein.targeting	-	0.197804	0.0562988	0	0.219404	0.153691	0.200848
A01_VARUNA_g2115.t1	AT4G16141	not assigned.unknown	GATA	6.98958	7.17941	2.46611	4.90769	4.0277	6.10918
A01_VARUNA_g2116.t1	-	-	-	0.0894153	0.0799807	1.14851	0.0440275	0	0.312104
A01_VARUNA_g2117.t1	AT4G16130	ell wall.precursor synthesis	-	9.20206	9.06391	1.55739	47.7956	25.675	8.65107
A01_VARUNA_g2118.t1	AT1G55850	cell wall.cellulose synthesis	-	0	0	0	0.0282517	0	0
A01_VARUNA_g2119.t1	AT1G57850	not assigned.no ontology	-	0	0	0	0.0665256	0	0
A01_VARUNA_g212.t1	AT4G36670	transport.sugars	-	0.0104022	0.0395543	0	0.0299333	0.0143143	0.0401538
A01_VARUNA_g2120.t1	AT4G16120	cell wall.cellulose synthesis	-	1.45666	1.58631	0.438782	1.25636	1.01257	0.74971
A01_VARUNA_g2121.t1	AT4G16110	RNA.regulation of transcription	ARR-B	0.87761	0.9961	0.623847	1.75607	0.533407	0.757621
A01_VARUNA_g2123.t1	AT5G48930	secondary metabolism.phenylpropanoids	-	3.00749	0.167997	0	0	0	0
A01_VARUNA_g2126.t1	AT5G14700	secondary metabolism.phenylpropanoids	-	1.60821	1.56974	0.628194	1.4521	0.913858	0.897432
A01_VARUNA_g2128.t1	AT4G13992	not assigned.no ontology	-	0.0724734	0.0840559	0.0425006	0.204394	0	0.0272961
A01_VARUNA_g2129.t1	AT4G12720	nucleotide metabolism.salvage	-	0	0.0383463	0.0650518	0	0	0
A01_VARUNA_g2131.t1	AT4G15900	signalling.in sugar and nutrient physiology	-	0	0	0	0.0457881	0.0401153	0
A01_VARUNA_g2132.t1	AT4G15850	DNA.synthesis/chromatin structure	-	0.236962	0.20981	0.099129	0.691393	0.846652	0.325079
A01_VARUNA_g2135.t1	AT5G49555	secondary metabolism.isoprenoids	-	1.78693	1.36354	3.72582	4.16569	1.66974	5.36607
A01_VARUNA_g2137.t1	AT4G15810	protein.targeting	-	0.188392	0.233972	0.0805585	0.164226	0.140566	0.284434
A01_VARUNA_g2138.t1	AT4G15802	not assigned.unknown	-	0.121858	0	0.000168164	0.0798836	0	0
A01_VARUNA_g2139.t1	AT4G15790	not assigned.unknown	-	7.29361	6.68006	3.47313	4.79386	2.75668	6.33972
A01_VARUNA_g214.t1	AT4G36640	protein.targeting	-	0.000232776	0.000204651	3.70835e-05	0.172606	0.000132586	0.166305
A01_VARUNA_g2140.t1	AT5G20660	protein.degradation	-	0.00799242	0.00586208	0.00454217	0.414687	0.358703	0.753153
A01_VARUNA_g2144.t1	AT4G15780	cell.vesicle transport	-	4.58315	7.8938	8.54311	4.70368	3.22215	8.95146
A01_VARUNA_g2145.t1	AT4G15770	protein.synthesis	-	8.05739	6.26831	1.81599	8.21256	5.69342	3.29345
A01_VARUNA_g2147.t1	AT5G24950	misc.cytochrome P450	-	0	0	0	0	0	0.158598
A01_VARUNA_g2148.t1	AT5G24960	misc.cytochrome P450	-	0	0	0	0.0184873	0.0263848	0.0852765
A01_VARUNA_g215.t1	AT4G36620	RNA.regulation of transcription	GATA	0.0148439	0.112559	0.106549	0	0	0
A01_VARUNA_g2151.t1	ATMG00820	not assigned.unknown	-	0	0	0	0.010921	0	0
A01_VARUNA_g2152.t1	AT4G15740	stress.abiotic	-	0.229299	0.25135	0.0531975	0	0	0
A01_VARUNA_g2153.t1	AT4G15730	not assigned.unknown	-	1.33363	0.781416	0.142137	1.80803	1.39715	0.621822
A01_VARUNA_g2154.t1	AT4G15680	redox.glutaredoxins	-	0	0.0833032	0.20392	0.0307088	0	0
A01_VARUNA_g2155.t1	AT4G15680	redox.glutaredoxins	-	0	0.0536644	0.313069	0	0	0.127152
A01_VARUNA_g2156.t1	-	-	-	0	0	0	0.316204	0.128293	0
A01_VARUNA_g2157.t1	AT4G15680	redox.glutaredoxins	-	0.0362325	0	0	0.0279719	0	0.0398627
A01_VARUNA_g2158.t1	-	-	-	0.923222	0.435192	0.244608	0.512888	0.139686	0.0323074
A01_VARUNA_g2159.t1	AT4G15680	redox.glutaredoxins	-	0.0828758	1.98833	1.9928	0.0311147	0.065458	0.046426
A01_VARUNA_g216.t1	AT4G36610	not assigned.no ontology	-	0.192103	1.60911	0.272546	2.48858	0.291574	0.962297
A01_VARUNA_g2160.t1	AT1G51990	misc.O-methyl transferases	-	0.015102	0.0385536	0	0	0.0619628	0
A01_VARUNA_g2161.t1	AT1G51990	misc.O-methyl transferases	-	0.828131	8.20256	4.52668	2.20582	7.76358	6.21318
A01_VARUNA_g2162.t1	AT4G15570	DNA.synthesis/chromatin structure	-	0.414016	0.262989	0	0.177624	0.0651768	0
A01_VARUNA_g2163.t1	AT4G15563	not assigned.unknown	-	2.12935	5.19614	1.99123	4.22393	4.64429	3.58518
A01_VARUNA_g2164.t1	AT4G15560	secondary metabolism.isoprenoids	-	0	1.96995e-05	0.949531	2.42865e-05	0	0.000122769
A01_VARUNA_g2165.t1	AT4G15550	misc.UDP glucosyl and glucoronyl transferases	-	0.340544	0.160151	0	1.56859	0.613604	0.150268
A01_VARUNA_g2166.t1	AT4G15545	not assigned.unknown	-	4.51491	1.55602	0.11405	5.3615	2.03469	0.568763
A01_VARUNA_g2167.t1	AT3G57390	RNA.regulation of transcription	MIKC_MADS	0.0303934	0.101788	0	0	0.105619	0.240405
A01_VARUNA_g2168.t1	-	-	-	0	0	0	0.191249	0.135132	0.0772089
A01_VARUNA_g2169.t1	AT3G59380	protein.postranslational modification	-	0.971859	0.338423	0.0860818	0.575856	0.942615	0.362001
A01_VARUNA_g217.t1	AT4G36610	not assigned.no ontology	-	0.335062	0	0	0.0625511	0	0
A01_VARUNA_g2170.t1	AT4G15530	gluconeogenesis / glyoxylate cycle.pyruvate dikinase	-	0.135389	0.0215312	0	0.830758	0.0540906	0
A01_VARUNA_g2171.t1	AT4G15530	gluconeogenesis / glyoxylate cycle.pyruvate dikinase	-	0.123087	0.0912578	0.460204	0.560521	0.235314	0.0699858
A01_VARUNA_g2172.t1	AT4G15520	not assigned.no ontology	-	1.97884e-05	9.18052e-05	4.4628e-05	0.18827	1.19541e-05	2.86362e-05
A01_VARUNA_g2173.t1	AT4G15510	PS.lightreaction	-	1.28489	1.24257	0.385359	1.16364	0.78563	1.18473
A01_VARUNA_g2174.t1	AT3G21540	protein.synthesis	-	5.74431	4.66719	0.890708	6.04018	5.15551	2.64857
A01_VARUNA_g2175.t1	AT4G15500	misc.UDP glucosyl and glucoronyl transferases	-	0	0.136025	0.100398	0	0.0103402	0
A01_VARUNA_g2178.t1	AT4G15490	misc.UDP glucosyl and glucoronyl transferases	-	0.0196533	0.168252	0	0.188422	0.527144	7.03406
A01_VARUNA_g2179.t1	AT4G15480	misc.UDP glucosyl and glucoronyl transferases	-	0.676286	10.3399	0.15868	0.446115	17.926	10.3007
A01_VARUNA_g218.t1	AT4G36580	protein.degradation	-	1.63434	1.21948	0.118743	1.33583	1.11422	0.345423
A01_VARUNA_g2180.t1	AT4G15450	development.unspecified	-	0.16807	0.482911	0.291176	0.0629953	0.24702	0.847917
A01_VARUNA_g2184.t1	AT3G22470	not assigned.no ontology	-	0.362189	0.208483	0.559521	0	0	0
A01_VARUNA_g2185.t1	AT4G15430	stress.abiotic	-	0.149121	0.261864	0.0308277	0	0	0
A01_VARUNA_g2188.t1	ATMG00300	not assigned.unknown	-	0	0	0	0.0128771	0	0
A01_VARUNA_g2189.t1	AT4G15417	RNA.processing	-	0.901474	0.235104	0.0311341	0.273607	0.130155	0.199589
A01_VARUNA_g219.t1	AT4G39250	RNA.regulation of transcription	MYB_related	0.154573	0	0	0.152695	0	0
A01_VARUNA_g2190.t1	AT4G15415	protein.postranslational modification	-	2.58353	2.2308	0.587478	2.38157	2.17477	1.54192
A01_VARUNA_g2191.t1	AT4G15396	misc.cytochrome P450	-	0	0	0	0	0	0.22912
A01_VARUNA_g2192.t1	AT2G07760	RNA.regulation of transcription	-	0.022646	0	0	0.0173952	0	0
A01_VARUNA_g2193.t1	AT3G30280	not assigned.no ontology	-	0.0152457	3.50521	0.939621	0.653654	6.93987	1.90874
A01_VARUNA_g2194.t1	AT4G15400	not assigned.no ontology	-	0.0254308	0	0.0200255	0	0	0
A01_VARUNA_g2195.t1	AT4G15280	misc.UDP glucosyl and glucoronyl transferases	-	5.57543	5.7282	1.45252	4.45045	5.7034	1.77464
A01_VARUNA_g2196.t1	AT4G15248	DNA.unspecified	-	0.365226	2.26726	1.43293	0.613163	1.05783	0.633635
A01_VARUNA_g2197.t1	-	-	-	0	0	0	0	0.0314339	0.0200882
A01_VARUNA_g2198.t1	AT4G15240	not assigned.no ontology	-	0.288634	0.638066	0.381301	0.105592	0.289226	0.648291
A01_VARUNA_g22.t1	AT4G39070	RNA.regulation of transcription	DBB	0.0404116	0.0244165	0.0318271	0.0150583	0	0
A01_VARUNA_g220.t1	AT4G36550	protein.degradation	-	0.0586415	0	0	0.277617	0.0659849	0.028118
A01_VARUNA_g2200.t1	AT4G15200	not assigned.no ontology	-	0.00637953	0	0	0.0142281	0	0
A01_VARUNA_g2201.t1	AT4G15180	RNA.regulation of transcription	-	1.11583	1.26575	0.125422	2.1934	0.882593	1.80789
A01_VARUNA_g2202.t1	AT4G15160	misc.protease inhibitor/seed storage/lipid transfer protein (LTP) family protein	-	0.341805	0.10709	0	0.292228	0	0
A01_VARUNA_g2203.t1	-	-	-	0	5.68287e-07	0	6.58212e-05	0	0.000147739
A01_VARUNA_g2206.t1	AT4G15130	lipid metabolism.Phospholipid synthesis	-	0.599107	0.79806	0.346719	0.409779	0.402338	0.458167
A01_VARUNA_g2208.t1	AT4G15120	not assigned.no ontology	-	0	0.148035	0.140369	0.225898	0.0440504	0
A01_VARUNA_g2209.t1	AT4G15080	RNA.regulation of transcription	-	0.0444133	0.0300923	0	0.226725	0.151652	0.0469836
A01_VARUNA_g221.t1	AT4G36530	not assigned.no ontology	-	6.09426	5.3693	0.874605	0.0945675	0.000858923	1.41546
A01_VARUNA_g2212.t1	AT5G07350	RNA.regulation of transcription	-	0.0404464	0	0	0.120788	0	0.0395329
A01_VARUNA_g2213.t1	AT1G10190	not assigned.unknown	-	13.0405	3.79686	0	0.143923	10.4021	1.05241
A01_VARUNA_g2214.t1	AT1G10190	not assigned.unknown	-	1.96198	1.57726	0	1.53434e-05	2.84711	0.0801765
A01_VARUNA_g2215.t1	AT1G10190	not assigned.unknown	-	5.21156	2.68007	0	0.0187094	1.61389	0.460958
A01_VARUNA_g2217.t1	AT1G14800	not assigned.unknown	-	0.0253332	0.269167	0.0411081	0.0194829	0.0848972	0.143156
A01_VARUNA_g2218.t1	AT4G15040	protein.degradation	-	0.888939	0.228437	0	0.0782663	0.032497	0
A01_VARUNA_g2219.t1	AT4G15030	not assigned.unknown	-	0.196037	0.160807	0.411424	0.439617	0.0499115	0.140742
A01_VARUNA_g222.t1	AT4G36520	not assigned.no ontology	-	0.85137	0.70091	0.374508	2.131	1.29431	0.93637
A01_VARUNA_g2220.t1	AT4G15020	not assigned.unknown	-	0.311319	0.433283	0.313783	0.0977965	0.289242	0.516457
A01_VARUNA_g2221.t1	AT4G15010	transport.metabolite transporters at the mitochondrial membrane	-	0.221481	0.236263	0.602056	7.60436e-05	0.000779317	0.513894
A01_VARUNA_g2222.t1	AT4G15000	protein.synthesis	-	52.3465	32.774	14.7582	43.758	35.888	33.5281
A01_VARUNA_g2223.t1	AT4G14990	not assigned.unknown	-	1.13584	1.9883	3.13359	5.95982	2.12876	2.00228
A01_VARUNA_g2224.t1	AT4G14950	not assigned.unknown	-	0.418292	0.345722	0.233128	1.00289	0.330284	0.159331
A01_VARUNA_g2225.t1	AT4G14940	misc.oxidases - copper, flavone etc	-	0	0	0	0.0223464	0	0
A01_VARUNA_g2226.t1	AT4G14930	misc.acid and other phosphatases	-	0.0551205	0.0379383	0	0.0402488	0	0
A01_VARUNA_g2228.t1	AT2G03750	lipid metabolism.'exotics'(steroids, squalene etc)	-	0	2.67152	12.1439	0	0.099121	8.95755
A01_VARUNA_g2229.t1	-	-	-	0	0.0172038	0	0	0	0.00934897
A01_VARUNA_g223.t1	AT4G36500	not assigned.unknown	-	0.0744632	0	0	0.179195	0	0
A01_VARUNA_g2231.t1	AT4G14920	RNA.regulation of transcription	-	1.10757	0.688925	0	1.24243	0.522826	0.526629
A01_VARUNA_g2232.t1	AT4G14890	misc. other Ferredoxins and Rieske domain	-	7.71359	7.01793	2.17991	7.62296	6.0636	7.70475
A01_VARUNA_g2233.t1	AT4G14880	amino acid metabolism.synthesis	-	24.0306	13.865	9.47184	23.94	16.1757	9.14144
A01_VARUNA_g2234.t1	AT4G14870	not assigned.unknown	-	0.600973	0.813482	0.576989	0.62247	0.779534	0.84962
A01_VARUNA_g2235.t1	AT4G14820	not assigned.no ontology	-	0.956322	0.938265	0.766102	0.961708	0.901469	0.650313
A01_VARUNA_g2237.t1	AT4G14800	protein.degradation	-	9.00957	5.22075	2.54602	7.46628	5.83677	5.89426
A01_VARUNA_g2238.t1	AT4G14790	RNA.processing	-	0.000392815	0.272643	0.337734	7.26717e-05	5.53808e-05	0.000105434
A01_VARUNA_g2239.t1	AT2G31470	protein.degradation	-	7.82067	4.32375	2.01902	5.65773	4.06321	2.35809
A01_VARUNA_g224.t1	AT4G36470	hormone metabolism.salicylic acid	-	0.0600624	0.884438	0.673559	0.393005	0.200217	1.04506
A01_VARUNA_g2241.t1	AT4G14770	RNA.regulation of transcription	CPP	0.0687019	0.000140745	0.0269838	0.0635947	7.81886e-05	0
A01_VARUNA_g2242.t1	AT4G14760	DNA.synthesis/chromatin structure	-	1.32463	2.18906	0.859185	3.96831	2.42052	0.70727
A01_VARUNA_g2243.t1	AT3G31430	not assigned.no ontology	-	0	0	0	0.0719249	0.240368	0.143878
A01_VARUNA_g2244.t1	AT4G14750	signalling.calcium	-	0	0.0205607	0	0.0210441	0	0.0172091
A01_VARUNA_g2245.t1	AT4G13310	misc.cytochrome P450	-	0.0115858	0.0784901	0.0187617	0	0	0.0259962
A01_VARUNA_g2246.t1	AT3G50000	protein.postranslational modification	-	0.110203	0.100534	0.0218467	0	0.0230676	0.107662
A01_VARUNA_g2247.t1	AT4G14746	not assigned.unknown	-	1.27633	0.555352	0.606067	0.970876	0.276276	0.480725
A01_VARUNA_g2249.t1	AT4G14740	not assigned.unknown	-	0.864229	1.92598	1.82498	0.98215	1.03733	0.970642
A01_VARUNA_g225.t1	AT4G36480	lipid metabolism.'exotics' (steroids, squalene etc)	-	0.265601	1.14156e-05	0.104511	0.136009	0.428441	0.107987
A01_VARUNA_g2251.t1	AT4G14730	not assigned.no ontology	-	43.0556	13.9347	3.33945	67.5748	29.2935	10.2873
A01_VARUNA_g2252.t1	AT3G01780	not assigned.unknown	-	0.0500324	0	0	0.0753625	0.081166	0.0550189
A01_VARUNA_g2259.t1	AT4G14723	not assigned.no ontology	-	0.0814308	0.491059	0.474653	0.523869	0	0.478822
A01_VARUNA_g226.t1	AT4G36490	protein.targeting	-	0	0	0	0	0.0373682	0
A01_VARUNA_g2262.t1	AT4G14720	development.unspecified	-	0.602843	1.13874	1.25485	1.07633	0.741771	1.17348
A01_VARUNA_g2263.t1	AT4G14710	metal handling.regulation	-	40.9404	35.9866	13.4794	70.9715	88.2719	38.8327
A01_VARUNA_g2264.t1	AT4G14690	signalling.light	-	7.64648	0.449525	0.137856	2.11326	0.236019	0.0326048
A01_VARUNA_g2265.t1	AT4G14680	S-assimilation.ATPS	-	7.42048	3.83893	1.91224	8.86037	4.35747	3.81312
A01_VARUNA_g2266.t1	AT4G25000	major CHO metabolism.degradation	-	0.000278002	0	0.000447373	0.000552854	0.187129	0
A01_VARUNA_g2268.t1	-	-	-	0.154792	0.103431	1.24301	0	0	0
A01_VARUNA_g227.t1	AT4G36430	misc.peroxidases	-	0	0	0	0	0.0557672	0
A01_VARUNA_g2270.t1	AT3G22950	protein.targeting	-	0.859841	0.446503	0.0126383	1.01284	0.357706	0.791016
A01_VARUNA_g2271.t1	AT4G14620	not assigned.unknown	-	0.432488	0.291413	0.147482	1.16287	0.304648	0.843935
A01_VARUNA_g2272.t1	AT4G14605	RNA.regulation of transcription	-	0.867555	0.788482	0.220748	0.59639	0.389812	0.683151
A01_VARUNA_g2273.t1	AT3G32904	not assigned.unknown	-	0.0311697	0.17187	0	0	0.040881	0.134548
A01_VARUNA_g2274.t1	AT1G43722	not assigned.unknown	-	0	0.373937	0.0927256	0	0.113458	9.24335e-05
A01_VARUNA_g2276.t1	AT4G13820	stress.biotic	-	0	0	0.0659613	0.0455028	0	0
A01_VARUNA_g2277.t1	AT4G13820	stress.biotic	-	0.0108347	0	0	0.0323514	0	0.0234516
A01_VARUNA_g2278.t1	AT4G13820	stress.biotic	-	0.0129159	0.0184541	0.0674429	0	0	0
A01_VARUNA_g2279.t1	AT4G13820	stress.biotic	-	0	0	0	0	0.0232553	0.132815
A01_VARUNA_g228.t1	AT4G36440	not assigned.unknown	-	0.146247	0.224727	5.84873e-06	0.295693	0.215925	0.469206
A01_VARUNA_g2280.t1	AT3G59300	not assigned.unknown	-	0	1.30799e-06	0	0	0	0.0340545
A01_VARUNA_g2284.t1	AT4G13820	stress.biotic	-	0.0168158	0	0	0	0.0289137	0
A01_VARUNA_g2285.t1	AT4G14580	protein.postranslational modification	-	0.326179	0.418995	0.122961	0.787193	2.25391	0.633117
A01_VARUNA_g2286.t1	AT4G14580	protein.postranslational modification	-	0.0983094	0.396383	0	0.00941618	1.67046	0.070651
A01_VARUNA_g2287.t1	AT4G14570	protein.degradation	-	1.04965	0.383743	0.0984628	0.764655	0.422447	0.245492
A01_VARUNA_g229.t1	AT4G36430	misc.peroxidases	-	0	0	0.0236351	0.0875631	0.0235854	0.0160072
A01_VARUNA_g2291.t1	AT2G07240	protein.degradation	-	0	0	0	0	0	0.00969541
A01_VARUNA_g2292.t1	AT2G33750	transport.nucleotides	-	0.0350946	0.0246859	0	0.0311844	0	0
A01_VARUNA_g2293.t1	AT4G14510	not assigned.unknown	-	0.675084	1.0816	0.663935	1.17994	1.45322	2.02338
A01_VARUNA_g2294.t1	AT4G14500	not assigned.no ontology	-	0.452879	0.203782	0.111645	0.814039	0.243625	0.181627
A01_VARUNA_g2296.t1	AT3G51830	signalling.phosphinositides	-	0.000225893	0.000477083	0.87509	7.69756e-05	3.14025e-05	0.000101614
A01_VARUNA_g2297.t1	AT3G51820	tetrapyrrole synthesis.chlorophyll synthase	-	0	0	1.60021e-06	0.0652221	0	0.0415804
A01_VARUNA_g2298.t1	AT3G51810	development.late embryogenesis abundant	-	0	0	0.0812153	0	0	0
A01_VARUNA_g2299.t1	AT3G51800	protein.degradation	-	32.8056	23.7595	11.1345	20.2964	20.2914	16.1951
A01_VARUNA_g23.t1	AT4G39080	transport.p- and v-ATPases	-	10.5338	8.00296	2.90241	9.55633	9.91377	5.43299
A01_VARUNA_g230.t1	AT4G36410	protein.degradation	-	0.205294	0	0	1.11321	0	0
A01_VARUNA_g2300.t1	AT3G51750	not assigned.unknown	-	0	0.195021	0	0	0.214352	0.232963
A01_VARUNA_g2301.t1	AT3G51740	hormone metabolism.brassinosteroid	-	2.90349	9.78569	0.819168	1.3201	9.1452	5.63781
A01_VARUNA_g2302.t1	-	-	-	1.42589	0.412992	0.045465	0	0.145678	0.22433
A01_VARUNA_g2303.t1	AT3G51620	not assigned.unknown	-	3.31768	3.80141	1.97495	4.67449	2.81803	3.32327
A01_VARUNA_g2304.t1	AT3G51610	not assigned.unknown	-	0.724205	0.61256	0.303052	0.833582	0.681097	0.410302
A01_VARUNA_g2305.t1	AT3G51610	not assigned.unknown	-	0.585287	0.00058801	0.665958	0	0	0
A01_VARUNA_g2306.t1	AT3G51600	lipid metabolism.lipid transfer proteins etc	-	0.0573831	0	0	2.53624e-05	0	1.22408e-05
A01_VARUNA_g2307.t1	AT3G51590	lipid metabolism.lipid transfer proteins etc	-	0	0	0	0	0.05003	0.0352569
A01_VARUNA_g2308.t1	AT1G75220	transport.sugars	-	0	0	0	0	0	0.0893639
A01_VARUNA_g2309.t1	AT3G51520	misc.acyl transferases	-	4.87751	6.60351	4.54188	6.93345	4.80117	7.04133
A01_VARUNA_g231.t1	AT4G36390	metal handling.binding, chelation and storage	-	2.79028	2.78624	1.8277	3.13041	3.64947	5.42824
A01_VARUNA_g2310.t1	AT3G51510	not assigned.unknown	-	2.74854	2.21962	1.53986	5.68475	2.24224	4.08192
A01_VARUNA_g2311.t1	AT3G51500	not assigned.unknown	-	8.91947	6.8319	4.02901	9.40838	9.14256	6.83494
A01_VARUNA_g2313.t1	AT3G51480	signalling.in sugar and nutrient physiology	-	0	0	0	0.0145666	0	0
A01_VARUNA_g2314.t1	-	-	-	0	0	0	0.67806	0.0801241	0.0830217
A01_VARUNA_g2315.t1	AT3G51470	protein.postranslational modification	-	0	0	0	0.56477	0.160265	0.0377756
A01_VARUNA_g2316.t1	AT3G51460	lipid metabolism.lipid degradation	-	0.482562	0.107918	0.429273	0.787463	1.37327	0.496388
A01_VARUNA_g2317.t1	AT3G51430	secondary metabolism.N misc	-	6.24496	6.15773	0.678195	3.28123	3.74033	1.02966
A01_VARUNA_g2318.t1	AT3G51430	secondary metabolism.N misc	-	0.0981198	0.250191	0	0.441481	38.0457	31.367
A01_VARUNA_g2319.t1	AT3G51400	not assigned.unknown	-	0	0	0	0.0676524	0	0
A01_VARUNA_g232.t1	AT4G36380	hormone metabolism.brassinosteroid	-	0.443454	0.280046	0.411368	0.0136717	0.416382	0.32671
A01_VARUNA_g2320.t1	AT3G51390	misc.zinc finger	-	0.615438	0.618736	0.268584	2.03341	1.42115	0.840649
A01_VARUNA_g2321.t1	AT3G51370	protein.postranslational modification	-	0.15569	0.191324	0	0.116413	0.302503	0.0617108
A01_VARUNA_g2322.t1	AT3G25110	lipid metabolism.FA synthesis and FA elongation	-	1.99662e-05	0	0	0	0	0
A01_VARUNA_g2323.t1	AT2G17800	signalling.G-proteins	-	0.0376724	0.117229	0	0	0	0.0433209
A01_VARUNA_g2324.t1	AT3G51270	protein.synthesis	-	0.0186407	0	0	0.063356	0.0686753	0.0972003
A01_VARUNA_g2325.t1	AT3G51230	not assigned.unknown	-	1.96349	4.4444	0.212769	1.25103	4.23531	2.68807
A01_VARUNA_g2329.t1	AT3G51160	cell wall.precursor synthesis	-	1.06335	0.674054	0.169659	0.235629	0.393594	0.439565
A01_VARUNA_g233.t1	AT4G36360	misc.gluco-, galacto- and mannosidases	-	0	0.0267572	0	0	0	0
A01_VARUNA_g2330.t1	AT3G51140	not assigned.unknown	-	0.907534	0.587466	0.492462	0.860529	0.260979	1.02504
A01_VARUNA_g2334.t1	AT5G41770	cell.cycle	-	0.21271	0.162023	0.133983	0.395843	0.24052	0.165156
A01_VARUNA_g2335.t1	AT3G51090	not assigned.unknown	-	0.0217412	0.735199	0.564562	0	0.553847	1.03406
A01_VARUNA_g2336.t1	AT3G51080	RNA.regulation of transcription	GATA	3.40377	6.06514	2.05173	3.14358	3.912	3.66011
A01_VARUNA_g2338.t1	AT3G51060	RNA.regulation of transcription	SRS	0.194353	0.0974135	0	0.35545	0.0398209	0.0143461
A01_VARUNA_g2339.t1	AT2G38360	cell.vesicle transport	-	0.152187	0.161981	0.403582	0.1483	0.0998373	0.171117
A01_VARUNA_g234.t1	AT4G36280	not assigned.unknown	-	0.781134	0.253449	0.0681693	2.44728	2.04908	0.694227
A01_VARUNA_g2341.t1	AT3G51040	not assigned.unknown	-	0.11639	0.564595	0.249917	0.545463	0	0.320565
A01_VARUNA_g2342.t1	AT3G51000	misc.misc2	-	7.40546	5.21573	2.7128	5.62038	6.95938	2.99871
A01_VARUNA_g2343.t1	AT3G50960	cell.organisation	-	0	0.0454909	0.469485	0.109153	0.0770934	0.0518535
A01_VARUNA_g2345.t1	AT3G07480	not assigned.unknown	-	0	0.0276779	0	0	0	0
A01_VARUNA_g2348.t1	AT1G11420	not assigned.no ontology	-	0.802113	0.529134	0.0834493	0.927708	0.236369	0.413012
A01_VARUNA_g2349.t1	-	-	-	0	0	0	0	0.0520204	0
A01_VARUNA_g235.t1	AT4G36260	RNA.regulation of transcription	SRS	0.013261	0.0263795	0	0.0183181	0.0213852	0.028713
A01_VARUNA_g2350.t1	AT3G49050	signalling.calcium	-	0	0	0	1.19697	0.506689	0.661384
A01_VARUNA_g2351.t1	AT5G66440	not assigned.unknown	-	3.39567	0.129406	0	0.994825	0.178319	0.0762389
A01_VARUNA_g2352.t1	-	-	-	0	0	0	0	0	0.034159
A01_VARUNA_g2353.t1	AT3G50910	not assigned.unknown	-	0	0.0353414	0	0	0	0
A01_VARUNA_g2354.t1	AT3G50900	DNA.unspecified	-	1.31869	2.87965	0.0647911	0.571659	6.40309	0.0480961
A01_VARUNA_g2355.t1	AT2G07505	RNA.regulation of transcription	-	0	0	0	0	0	0.0425549
A01_VARUNA_g2357.t1	-	-	-	0	0	0	0	0	0.0246849
A01_VARUNA_g2358.t1	AT3G50820	PS.lightreaction	-	6.35922	6.35351	8.30142	9.51194	5.1216	21.6579
A01_VARUNA_g236.t1	AT4G36250	fermentation.aldehyde dehydrogenase	-	0.0856721	5.25355e-06	0	1.66148e-07	1.25778e-05	0
A01_VARUNA_g2364.t1	AT3G50740	secondary metabolism.phenylpropanoids	-	0	0.0289069	0	0	0	0
A01_VARUNA_g2365.t1	AT5G52190	minor CHO metabolism.others	-	0.0243693	0.235528	0	0.0292912	0.0421073	0.138922
A01_VARUNA_g2366.t1	AT1G37113	not assigned.unknown	-	0	0	0	0	0	0.0160048
A01_VARUNA_g2367.t1	-	-	-	0.0276224	0	0	0	0	0
A01_VARUNA_g237.t1	AT4G36240	RNA.regulation of transcription	GATA	0.0229279	0	0	0	0	0
A01_VARUNA_g2373.t1	AT3G50660	hormone metabolism.brassinosteroid	-	5.88096	2.59389	0.86826	5.53335	3.51448	1.01947
A01_VARUNA_g2374.t1	AT3G50610	not assigned.unknown	-	5.83384	0.205201	0	0.394466	0	0
A01_VARUNA_g2375.t1	AT1G77570	RNA.regulation of transcription	HSF	0.0742569	0	0	0.0364762	0.203384	0
A01_VARUNA_g2377.t1	AT2G07190	not assigned.unknown	-	0.0750407	0.178848	0	0	0	0
A01_VARUNA_g2379.t1	AT3G50560	misc.short chain dehydrogenase/reductase (SDR)	-	0.245347	0	0.090747	0.0867828	0	0
A01_VARUNA_g238.t1	-	-	-	0	0.0481178	0.0313616	0.0852511	0	0.0212428
A01_VARUNA_g2380.t1	-	-	-	0.298932	0.478558	0	0.0533023	0.0906767	0.188084
A01_VARUNA_g2381.t1	AT3G50530	protein.postranslational modification	-	6.30695	4.15464	1.41739	5.64373	4.49436	3.21639
A01_VARUNA_g2382.t1	AT3G18680	nucleotide metabolism.phosphotransfer and pyrophosphatases	-	0	0.0210173	0	0	0.0237352	0.016854
A01_VARUNA_g2383.t1	AT3G50520	glycolysis.unclear/dually targeted	-	9.87497	7.32059	2.63901	10.3333	6.93424	3.72404
A01_VARUNA_g2384.t1	AT4G22050	protein.degradation	-	0.0856618	0	0	0.108719	0	0
A01_VARUNA_g2387.t1	AT3G50430	not assigned.unknown	-	0.188563	0.139395	0.0775022	0.67747	0.576702	0.504993
A01_VARUNA_g2388.t1	AT3G50410	RNA.regulation of transcription	Dof	0	0	0	0.0343759	0	0
A01_VARUNA_g2390.t1	AT3G50400	misc.GDSL-motif lipase	-	0.0256461	0	0	0.0250032	0	0
A01_VARUNA_g2391.t1	AT3G50380	not assigned.unknown	-	4.63505	5.12696	3.18154	5.95074	5.04343	5.77463
A01_VARUNA_g2393.t1	AT3G50360	DNA.synthesis/chromatin structure	-	55.8999	44.3161	26.2974	48.9232	47.8937	36.2395
A01_VARUNA_g2394.t1	AT3G50340	not assigned.unknown	-	1.2651	0.628817	0.367804	0.564317	0.324356	0.0519554
A01_VARUNA_g2395.t1	AT3G50330	RNA.regulation of transcription	bHLH	0	0	0	0.0303317	0	0
A01_VARUNA_g2396.t1	AT3G50310	protein.postranslational modification	-	0	0.0196752	0.0823026	0.024248	0.0256051	0
A01_VARUNA_g2397.t1	AT3G50280	secondary metabolism.phenylpropanoids	-	0	0	0	0.149941	0	0
A01_VARUNA_g2398.t1	AT3G50270	secondary metabolism.phenylpropanoids	-	9.23444	7.76604	0.848086	11.2791	11.3359	1.07825
A01_VARUNA_g2399.t1	-	-	-	4.66043	2.34235	0.542773	7.03	1.76715	1.40185
A01_VARUNA_g24.t1	AT4G39110	signalling.receptor kinases	-	3.77664	4.02012	2.24768	9.2075	5.31127	4.08163
A01_VARUNA_g240.t1	AT4G36220	secondary metabolism.phenylpropanoids	-	1.38984	0.503606	7.98033	0.291857	0.628185	3.18361
A01_VARUNA_g2400.t1	AT3G50230	signalling.receptor kinases	-	0.00854697	1.50078	2.98403	0	0.532339	1.50433
A01_VARUNA_g2401.t1	AT5G12270	hormone metabolism.ethylene	-	0.0137816	0	0	0.0190413	0	0
A01_VARUNA_g2402.t1	AT5G19270	not assigned.unknown	-	0.0103336	0	0	0	0	0
A01_VARUNA_g2403.t1	AT3G50100	DNA.unspecified	-	0.0285316	0	0	0.0272598	0	0
A01_VARUNA_g2404.t1	AT3G50080	protein.degradation	-	1.53993	2.18745	1.36451	2.36962	1.56838	1.75629
A01_VARUNA_g2405.t1	-	-	-	0.0207488	0	0	0	0	0
A01_VARUNA_g2406.t1	AT3G50070	cell.cycle	-	5.01888	3.22276	0.591526	2.66628	1.59193	1.37658
A01_VARUNA_g2408.t1	AT3G50060	RNA.regulation of transcription	MYB	0.0754465	0.466137	0.521237	0.257647	0.270029	0.510057
A01_VARUNA_g2409.t1	AT3G50050	RNA.regulation of transcription	-	1.09919	0.807772	0.572427	0.976406	1.18852	0.968618
A01_VARUNA_g241.t1	-	-	-	0	0	0	0.0350593	0	0.0350781
A01_VARUNA_g2410.t1	AT3G50040	not assigned.unknown	-	1.04447	0.393948	0.102824	0.834499	0.407202	0.150056
A01_VARUNA_g2412.t1	AT3G50030	not assigned.unknown	-	0.0107699	0	0	0	0	0
A01_VARUNA_g2413.t1	AT3G50000	protein.postranslational modification	-	0	0	0	0.222103	0	0
A01_VARUNA_g2414.t1	AT3G49930	RNA.regulation of transcription	C2H2	0	1.20025	0.473952	0.22818	0.278206	1.03092
A01_VARUNA_g2415.t1	AT3G49910	protein.synthesis	-	71.8243	63.2608	52.0973	49.5316	43.0498	52.0233
A01_VARUNA_g2416.t1	AT3G49900	not assigned.no ontology	-	2.69457	0.889003	0.0625745	1.71737	1.23246	0.741781
A01_VARUNA_g2417.t1	AT3G49880	not assigned.no ontology	-	0.0836766	0.22069	0.385335	0.0661206	0.0850762	0.651011
A01_VARUNA_g2419.t1	AT3G49850	RNA.regulation of transcription	MYB_related	2.10371	1.39362	0.719461	2.07245	1.28808	1.34998
A01_VARUNA_g242.t1	AT4G36210	not assigned.unknown	-	0	0.0085376	0	2.73494	2.36529	1.83185
A01_VARUNA_g2422.t1	AT3G31430	not assigned.no ontology	-	0.00821378	0.0192391	0.0962307	0.00591702	0	0
A01_VARUNA_g2423.t1	AT3G49810	RNA.regulation of transcription	-	0.513668	0.4206	0.382422	1.69895	2.46756	2.85469
A01_VARUNA_g2424.t1	AT3G49800	not assigned.no ontology	-	4.04368	3.97214	1.13334	17.3358	23.8429	20.7986
A01_VARUNA_g2425.t1	AT3G49790	not assigned.unknown	-	0.0561032	0.223344	0	0.558583	0.64153	0.140737
A01_VARUNA_g2428.t1	AT4G26080	hormone metabolism.abscisic acid	-	0.513125	0.684681	0	0	0	0.0612575
A01_VARUNA_g2429.t1	-	-	-	0	0.138115	0.250723	0.0125887	0.0281863	0.113233
A01_VARUNA_g243.t1	AT4G36195	protein.degradation	-	0.0660176	0.0707598	0.0666204	0.243932	0.363351	0
A01_VARUNA_g2430.t1	-	-	-	2.33178	3.73473	2.72025	1.39718	1.13301	2.03989
A01_VARUNA_g2431.t1	AT3G49750	stress.biotic	-	1.75242	2.02132	0.511994	1.04634	0.986578	1.57602
A01_VARUNA_g2432.t1	AT3G49720	not assigned.unknown	-	1.35329	1.28561	1.02904	1.00002	0.970692	0.872316
A01_VARUNA_g2433.t1	AT3G49680	amino acid metabolism.synthesis	-	5.42302	6.10867	3.44685	3.59733	5.12827	5.48167
A01_VARUNA_g2434.t1	AT1G21280	not assigned.unknown	-	0	0	0	0.894102	0.621315	0.252053
A01_VARUNA_g2436.t1	-	-	-	0	0	0	0.178426	0.131815	0.178763
A01_VARUNA_g2437.t1	-	-	-	0	0	0	0.637456	0.431112	0.732047
A01_VARUNA_g2438.t1	AT3G49550	not assigned.unknown	-	0.36565	0.582857	0	1.51386	0.76548	1.65508
A01_VARUNA_g2439.t1	-	-	-	0	0	0	0	0	0.186854
A01_VARUNA_g244.t1	AT4G36180	signalling.receptor kinases	-	3.74257	5.3619	2.72103	4.67281	3.75898	5.8762
A01_VARUNA_g2441.t1	AT3G17700	transport.cyclic nucleotide or calcium regulated channels	-	0.0151026	0	0	0	0	0
A01_VARUNA_g2442.t1	AT3G49500	RNA.transcription	-	2.19286	1.67306	0.70166	2.22519	1.62075	1.24685
A01_VARUNA_g2444.t1	AT3G49490	not assigned.unknown	-	0.252661	0.256877	0.23524	0.855528	1.21997	0.82069
A01_VARUNA_g2445.t1	AT3G49430	RNA.processing	-	0.126711	0	0.140157	0.314949	0.222543	0.29419
A01_VARUNA_g2446.t1	AT3G49410	RNA.regulation of transcription	-	0.32769	0.302176	0.0160878	0.253012	0.181856	0.109945
A01_VARUNA_g2447.t1	AT3G49400	RNA.regulation of transcription	-	1.3411e-05	0.197792	0.29879	6.92714e-05	0.000101943	0.424814
A01_VARUNA_g2448.t1	AT5G38690	not assigned.unknown	-	0.139641	0.107538	0	0.0248399	0.185025	0.0586534
A01_VARUNA_g2449.t1	AT3G49390	RNA.RNA binding	-	0.145785	0.133879	0.18161	0.641841	0.758312	0.472581
A01_VARUNA_g245.t1	AT4G36160	development.unspecified	NAC	0.146019	0	0.0210651	0.245106	0	0.0441083
A01_VARUNA_g2450.t1	AT3G49360	OPP.oxidative PP	-	0.028762	0	0.140167	0.0399863	0	0
A01_VARUNA_g2451.t1	AT4G04870	lipid metabolism.Phospholipid synthesis	-	0.0262174	0.0767661	0.020645	0.0763099	0.104171	0.128413
A01_VARUNA_g2452.t1	AT3G49350	signalling.G-proteins	-	1.21259	0.976084	0.585617	1.24393	1.07779	1.0093
A01_VARUNA_g2453.t1	AT3G49340	protein.degradation	-	0.460872	0.0643925	0	0.037835	0	0
A01_VARUNA_g2454.t1	AT3G47680	RNA.regulation of transcription	-	0	0	0	0	0.0959798	0.0638525
A01_VARUNA_g2455.t1	-	-	-	0	0.027123	0	0	0.156002	0
A01_VARUNA_g2456.t1	AT5G43810	protein.synthesis	-	0	0	0	0.0863517	0.109264	0.0969348
A01_VARUNA_g2459.t1	AT3G49240	not assigned.no ontology	-	6.4599	4.72873	1.62234	3.54643	4.2861	3.44454
A01_VARUNA_g246.t1	AT4G36150	stress.biotic	-	0.193714	0.0287307	0.0200914	0.0840203	0.0454714	0.0125066
A01_VARUNA_g2460.t1	AT3G49220	cell wall.pectin*esterases	-	0.749412	0.172847	0	0	0	0.144809
A01_VARUNA_g2462.t1	AT3G49220	cell wall.pectin*esterases	-	0.17045	0.0879386	0	0.2333	0.0471069	0.146212
A01_VARUNA_g2467.t1	AT3G49210	not assigned.unknown	-	0.475943	0.313822	0	0.394841	0.207042	0.0587556
A01_VARUNA_g2468.t1	AT3G49200	not assigned.unknown	-	0.150424	0	0	0.0359827	0.042601	0
A01_VARUNA_g2469.t1	AT3G49180	signalling.G-proteins	-	4.45197	3.20136	0.278399	2.4845	2.41395	1.12496
A01_VARUNA_g247.t1	AT4G36140	stress.biotic	-	0.977038	0.483804	0.415965	1.95463	1.76558	1.56202
A01_VARUNA_g2470.t1	AT3G49160	glycolysis.cytosolic branch	-	1.0413	0.494659	0.473261	0.150931	1.65366	0.314276
A01_VARUNA_g2473.t1	AT5G45570	protein.degradation	-	0	0	0	0.0101259	0	0.00925301
A01_VARUNA_g2474.t1	AT3G49142	not assigned.no ontology	-	0.338336	0.0986365	0.0893237	0.435228	0.335147	0.349215
A01_VARUNA_g2475.t1	AT3G49120	misc.peroxidases	-	0.000277008	0.0544628	0	0.000100726	0.0443688	0.0202269
A01_VARUNA_g2478.t1	AT5G19830	not assigned.no ontology	-	0.754456	0.518979	0.424291	0.000129603	0.3059	0.000119947
A01_VARUNA_g2479.t1	AT3G49010	protein.synthesis	-	72.8529	46.2962	34.0728	52.4761	41.3462	47.1231
A01_VARUNA_g248.t1	AT4G36130	protein.synthesis	-	102.997	57.2384	25.4465	65.1236	45.2205	51.1104
A01_VARUNA_g2480.t1	AT4G01400	not assigned.no ontology	-	0.00490651	0.592163	0.0672556	0.798421	1.53691	1.26927
A01_VARUNA_g2481.t1	AT5G23740	protein.synthesis	-	69.2664	46.0513	26.8129	52.0069	34.9838	35.2201
A01_VARUNA_g2483.t1	AT4G12730	cell wall.cell wall proteins	-	0.39147	0.516637	0.891753	0.265132	0.118474	0.858234
A01_VARUNA_g2484.t1	AT3G48900	DNA.synthesis/chromatin structure	-	0.740971	0.449811	0.112781	0.650944	0.371888	0.53939
A01_VARUNA_g2486.t1	AT2G44050	Co-factor and vitamine metabolism.riboflavin	-	0.211334	0.123768	0	0	0	0
A01_VARUNA_g2488.t1	-	-	-	0	0.027913	0	0.866683	0.113703	0.465376
A01_VARUNA_g2489.t1	AT1G32960	protein.degradation	-	0	0.000747881	0	0	0.107799	0.0825184
A01_VARUNA_g249.t1	AT4G36120	not assigned.unknown	-	1.05327	1.00357	0.133836	1.11552	1.15821	0.657994
A01_VARUNA_g2490.t1	AT3G48880	protein.degradation	-	0.143816	0.143058	0	0.373658	0.167537	0.125132
A01_VARUNA_g2491.t1	AT3G48870	protein.degradation	-	0.112383	0.088468	0.0497468	0.364787	0.343805	0.119987
A01_VARUNA_g2492.t1	-	-	-	0	0	0	0	0.0189876	0
A01_VARUNA_g2493.t1	AT3G48810	not assigned.no ontology	-	0.800786	0.605026	0.185345	0.949826	0.68092	0.434795
A01_VARUNA_g2494.t1	AT3G48800	not assigned.no ontology	-	0.735471	0.424942	0.471291	0.799776	0.642368	0.769138
A01_VARUNA_g2495.t1	AT3G48780	lipid metabolism.'exotics' (steroids, squalene etc)	-	1.96248	1.78941	1.43892	0.398455	0.217424	1.40969
A01_VARUNA_g2497.t1	AT3G48750	cell.cycle	-	0	0	0	0.0363432	0	0.0950144
A01_VARUNA_g2498.t1	-	-	-	0.0304728	0.089446	0	0.338048	0.208307	0.114791
A01_VARUNA_g25.t1	AT4G39140	protein.degradation	-	0.0139746	0.0227399	0	0.0433106	0	0
A01_VARUNA_g2500.t1	AT3G48740	development.unspecified	-	0.107688	0	0	0.0617603	0	0
A01_VARUNA_g2501.t1	-	-	-	0.0150006	0.0186843	0	0.321077	0.150213	0.102809
A01_VARUNA_g2502.t1	AT3G48690	Biodegradation of Xenobiotics.	-	0.154358	1.2217	2.14436	0.952938	4.5025	2.82809
A01_VARUNA_g2504.t1	AT3G48700	not assigned.no ontology	-	1.62466	0.262254	0	1.75283	0.785237	0.0796555
A01_VARUNA_g2505.t1	AT3G48660	not assigned.unknown	-	1.42594	12.3237	4.43952	0.0655731	5.74654	2.71854
A01_VARUNA_g2506.t1	AT3G48610	lipid metabolism.lipid degradation	-	2.6748	1.93274	1.26558	4.58435	1.94316	1.02013
A01_VARUNA_g2509.t1	AT4G29090	DNA.unspecified	-	0	0	0	0.017554	0	0
A01_VARUNA_g251.t1	AT2G17990	not assigned.unknown	-	2.26415	1.6651	0.381545	4.50674	3.29864	2.30306
A01_VARUNA_g2512.t1	-	-	-	0	0	0	0	0.0579707	0
A01_VARUNA_g2513.t1	AT3G48580	cell wall.modification	-	8.16412	1.57193	1.64292	13.0658	1.03411	0.779936
A01_VARUNA_g2514.t1	AT5G21150	development.unspecified	-	0.29187	0.115973	0	0	0	0.0230903
A01_VARUNA_g2515.t1	AT3G48560	amino acid metabolism.synthesis	-	11.7892	10.7767	8.74266	12.2084	9.42561	16.4015
A01_VARUNA_g2517.t1	-	-	-	0.0211287	0.0564445	0	0	0	0
A01_VARUNA_g2519.t1	AT3G48550	RNA.regulation of transcription	-	0.245825	0.0583948	0.142942	0.0488288	0	0.189409
A01_VARUNA_g2520.t1	AT3G48540	nucleotide metabolism.degradation	-	0.519668	0.754175	0.165925	0.493611	0.239977	0.196527
A01_VARUNA_g2521.t1	AT3G48530	cell wall.cell wall proteins	-	7.46688	7.9625	7.32876	6.47564	4.53129	5.08766
A01_VARUNA_g2523.t1	AT4G03210	cell wall.modification	-	0	0.0291432	0	0	0.0223513	0
A01_VARUNA_g2525.t1	AT5G59210	cell.organisation	-	0.327417	0.534064	0.141476	0	0	0
A01_VARUNA_g2526.t1	AT3G48510	not assigned.unknown	-	0	0.0498658	0.0282091	0.104434	0	0.0199943
A01_VARUNA_g2527.t1	AT3G48500	not assigned.unknown	-	1.70207	3.51435	0.942253	2.34498	3.57348	5.17195
A01_VARUNA_g2528.t1	AT3G48450	stress.abiotic	-	0	0.318118	0	0	0	0.0943494
A01_VARUNA_g2529.t1	AT3G48300	misc.cytochrome P450	-	8.54077	5.73987	2.99926	1.20157	11.5301	11.032
A01_VARUNA_g253.t1	AT4G36080	signalling.phosphinositides	-	0.00015708	0.0362686	1.00529	0.000161915	0	0
A01_VARUNA_g2530.t1	AT1G17920	RNA.regulation of transcription	HD-ZIP	0.11287	0	0	0	0	0.0305709
A01_VARUNA_g2531.t1	AT3G48300	misc.cytochrome P450	-	1.93318	1.86219	0.840341	0.273994	0.394519	0.344312
A01_VARUNA_g2532.t1	AT2G47860	signalling.light	-	0.138132	0.153832	0.133707	0.0856485	0.0470696	0.411145
A01_VARUNA_g2535.t1	AT2G47860	signalling.light	-	0.0190271	0.205664	0.160454	0.339629	0.127026	0.418286
A01_VARUNA_g2536.t1	AT3G48270	misc.cytochrome P450	-	0.0369207	1.70501	1.25176	0.045241	0.34036	0.851847
A01_VARUNA_g2539.t1	AT3G48195	not assigned.no ontology	-	2.70297	2.67556	1.34644	1.9089	1.62046	1.56439
A01_VARUNA_g254.t1	AT4G36060	RNA.regulation of transcription	bHLH	0	0	0	0	0.0856976	0
A01_VARUNA_g2540.t1	AT2G01690	not assigned.unknown	-	0	0.041442	0	0.206006	0.32784	1.11922
A01_VARUNA_g2541.t1	AT3G48180	not assigned.unknown	-	0.926368	0.799237	0	2.77648	1.71507	0.921262
A01_VARUNA_g2542.t1	AT3G48160	RNA.regulation of transcription	E2F/DP	0.019274	0	0	0	0	0.0225506
A01_VARUNA_g2543.t1	AT3G48150	cell.division	-	0.318187	0.375037	1.54807e-05	0.176858	0.0744981	0.116866
A01_VARUNA_g2547.t1	-	-	-	0.0103007	0	0	0	0	0
A01_VARUNA_g2548.t1	AT4G21580	misc.misc2	-	0.270705	0.250854	0.331794	0.339144	0.194798	0.132579
A01_VARUNA_g2549.t1	AT3G48100	RNA.regulation of transcription	-	0.193406	0.177408	0.0448538	0.0332272	0	0.094035
A01_VARUNA_g255.t1	AT4G36050	DNA.synthesis/chromatin structure	-	0.597298	0.783143	0.631821	0.940722	1.26188	0.902569
A01_VARUNA_g2551.t1	AT3G48080	stress.biotic	-	0.392832	0	0	0.012372	0.0166509	0
A01_VARUNA_g2553.t1	AT3G48090	stress.biotic	-	0.455216	0	0	0.0414476	0	0
A01_VARUNA_g2554.t1	AT1G09940	tetrapyrrole synthesis.glu-tRNA reductase	-	0.147557	0.325684	9.5022e-05	0.564577	0.850325	0.705257
A01_VARUNA_g2555.t1	-	-	-	0	0.0305044	0	0	0	0
A01_VARUNA_g2556.t1	AT3G47990	protein.degradation	-	0	2.15579e-05	0.0410913	0	6.86809e-05	0.000388232
A01_VARUNA_g2558.t1	AT3G47980	not assigned.no ontology	-	0	0.0317246	0	0	0	0
A01_VARUNA_g256.t1	AT4G36040	stress.abiotic	-	0.0728126	0	0.421399	15.2649	0.229656	0.246172
A01_VARUNA_g2561.t1	AT3G47960	transport.peptides and oligopeptides	-	0.700385	0.171327	0	0.155049	0.113789	0.0383884
A01_VARUNA_g2562.t1	AT3G47940	stress.abiotic	-	3.42162	2.10056	0.831506	3.77217	2.30128	1.99494
A01_VARUNA_g2563.t1	AT3G47910	not assigned.no ontology	-	0.223899	0.221088	0	0.643693	0	0
A01_VARUNA_g2564.t1	AT3G47830	DNA.repair	-	0	0	0	0.864131	1.07456	0.545493
A01_VARUNA_g2565.t1	AT3G47780	transport.ABC transporters and multidrug resistance systems	-	0	0	0.0090024	0.00811463	0.00897196	0
A01_VARUNA_g2566.t1	AT3G47650	development.unspecified	-	14.8728	12.6497	4.61135	12.5258	10.2205	20.0686
A01_VARUNA_g2567.t1	AT3G47640	RNA.regulation of transcription	bHLH	0	0.047669	0	1.51731	1.14966	0.725744
A01_VARUNA_g257.t1	AT4G36020	stress.abiotic	-	4.36418	5.27602	2.01463	5.69579	5.84203	3.49015
A01_VARUNA_g2570.t1	-	-	-	0	0	0	0	0	0.00996737
A01_VARUNA_g2575.t1	-	-	-	2.70612	1.77682	0.84415	1.91224	1.45501	1.3148
A01_VARUNA_g2577.t1	AT5G50200	transport.nitrate	-	0	0	0	0	0	0.0245482
A01_VARUNA_g2579.t1	AT3G47400	cell wall.pectin*esterases	-	0.0514727	0	0	0.0238811	0	0.0456477
A01_VARUNA_g258.t1	AT4G36010	stress.biotic	-	2.00712	3.25935	0.533004	4.0116	3.15708	2.75369
A01_VARUNA_g2584.t1	AT5G62700	cell.organisation	-	0	0	1.7139	0	0	0.145466
A01_VARUNA_g2585.t1	AT1G09450	not assigned.no ontology	-	0	0	0	0.337756	0.278799	0.198025
A01_VARUNA_g2587.t1	AT1G52950	DNA.unspecified	-	0	0	0	0.0107003	0	0
A01_VARUNA_g2588.t1	AT3G32260	not assigned.unknown	-	0	0	0	0	0	0.0206809
A01_VARUNA_g259.t1	AT4G35987	not assigned.unknown	-	2.76867e-05	3.01125e-05	0.000253493	0.194656	0.142346	1.36188e-05
A01_VARUNA_g2590.t1	AT1G67020	not assigned.unknown	-	0.0241979	0	0	0	0	0
A01_VARUNA_g2592.t1	AT3G26010	protein.degradation	-	1.59493	0.998781	0.221472	1.59176	1.1043	0.51812
A01_VARUNA_g2595.t1	AT3G46790	not assigned.no ontology	-	1.81679	1.90378	0.918234	2.02834	2.22795	1.95679
A01_VARUNA_g2597.t1	AT3G46780	RNA.transcription	-	4.72147	5.93839	8.05537	5.74276	3.61564	20.6794
A01_VARUNA_g2598.t1	AT3G46760	signalling.receptor kinases	-	0	0.0226329	0	0	0	0
A01_VARUNA_g2599.t1	AT3G46750	not assigned.unknown	-	0	0	0	0.0194807	0	0
A01_VARUNA_g26.t1	AT4G39150	stress.abiotic	-	2.04664	2.21117	1.25332	1.74963	0.986067	1.33358
A01_VARUNA_g260.t1	AT4G35980	not assigned.unknown	-	9.72444	6.35387	3.45193	11.0739	8.60655	6.17079
A01_VARUNA_g2600.t1	AT5G40010	protein.degradation	-	0.0229217	0	0	0.139332	0	0.0772641
A01_VARUNA_g2601.t1	AT2G07760	RNA.regulation of transcription	-	0	0	0	0	0	0.0152674
A01_VARUNA_g2602.t1	AT3G46740	protein.targeting	-	4.10369	8.65818	7.03012	3.59762	6.2573	10.1661
A01_VARUNA_g2603.t1	AT3G46730	stress.biotic	-	0	0	0	0.00776051	0.0173233	0
A01_VARUNA_g2604.t1	AT3G46530	stress.biotic	-	0	0	0	0.00642879	0	0
A01_VARUNA_g2607.t1	AT3G46690	misc.UDP glucosyl and glucoronyl transferases	-	0.0974531	0.0527295	0.0919035	0.0161642	0	0
A01_VARUNA_g2608.t1	AT3G46670	misc.UDP glucosyl and glucoronyl transferases	-	0.242179	0	0	0.0194683	0	0
A01_VARUNA_g2609.t1	AT3G46640	RNA.regulation of transcription	G2-like	0	2.99461e-06	0	0.114243	0.118569	0.191496
A01_VARUNA_g261.t1	AT4G35970	redox.ascorbate and glutathione	-	0.560429	0	0.0356005	1.57179	0.142253	0.0252444
A01_VARUNA_g2610.t1	AT2G01820	signalling.receptor kinases	-	0.252531	0.598213	0	0	0	0
A01_VARUNA_g2615.t1	AT3G46600	development.unspecified	GRAS	0.0236506	0	0	1.19786	0.115663	0.683222
A01_VARUNA_g2619.t1	AT3G46580	RNA.regulation of transcription	-	5.96314	6.64312	2.37473	7.27093	4.31024	3.50508
A01_VARUNA_g262.t1	AT2G17800	signalling.G-proteins	-	0	0.0448531	0	0.0856712	0.0506974	0.0359721
A01_VARUNA_g2621.t1	AT3G09110	not assigned.unknown	-	0.0249882	0	0	0.031403	0.0380961	0.0423529
A01_VARUNA_g2623.t1	AT3G46520	cell.organisation	-	0.04478	0	0	0	0.0546977	0.0385239
A01_VARUNA_g2626.t1	-	-	-	0	0	0	0.0114183	0	0
A01_VARUNA_g2627.t1	AT3G46510	protein.degradation	-	3.77627	5.38289	2.70838	5.38452	8.57743	6.07616
A01_VARUNA_g2628.t1	AT4G29090	DNA.unspecified	-	0	0.0457756	0	0	0	0
A01_VARUNA_g263.t1	AT4G35940	RNA.regulation of transcription	-	1.59449	1.71738	0.481481	0.848146	0.0995657	0.53217
A01_VARUNA_g2632.t1	AT3G25110	lipid metabolism.FA synthesis and FA elongation	-	1.05083e-06	0	0.0945266	0	0	0
A01_VARUNA_g2633.t1	AT2G03810	not assigned.no ontology	-	0	0	0	0.14041	0.0569269	4.327e-07
A01_VARUNA_g2634.t1	AT2G04350	lipid metabolism.FA synthesis and FA elongation	-	0	0	0	0	0	0.000551662
A01_VARUNA_g2635.t1	AT1G35190	secondary metabolism.N misc	-	0.0167527	0.12084	0.0256107	0.0421507	0.0782137	0.0528411
A01_VARUNA_g2638.t1	AT2G07200	not assigned.unknown	-	0	0	0	0	0	0.0334374
A01_VARUNA_g264.t1	AT4G35920	not assigned.unknown	-	0	0	0	1.16715	0.393735	0.379424
A01_VARUNA_g2640.t1	-	-	-	0	0.0265286	0	0.250518	0.142539	0.344265
A01_VARUNA_g2642.t1	AT3G46290	signalling.receptor kinases	-	0	0	0	0	0	0.0108161
A01_VARUNA_g2646.t1	AT3G46060	signalling.G-proteins	-	0.0577846	0.0829124	0.100121	0	0	0
A01_VARUNA_g2647.t1	AT3G45850	cell.organisation	-	8.85228	5.32544	4.19826	7.23611	4.26192	3.36674
A01_VARUNA_g2649.t1	AT3G45770	not assigned.no ontology	-	1.539e-05	0	0	1.99292	3.1369	2.74128
A01_VARUNA_g265.t1	-	-	-	0	5.2539e-07	0	0.0227645	8.2214e-07	0
A01_VARUNA_g2650.t1	AT3G45730	not assigned.unknown	-	1.84083	1.11012	1.32443	2.26505	2.30397	0.703449
A01_VARUNA_g2652.t1	-	-	-	0.00791495	0	0	0	0	0
A01_VARUNA_g2653.t1	AT3G45650	transport.peptides and oligopeptides	-	0.0333554	0	0	0	0	0
A01_VARUNA_g2654.t1	AT3G45660	transport.peptides and oligopeptides	-	0	0	0	0	0	0.0324964
A01_VARUNA_g2656.t1	AT3G45600	development.unspecified	-	12.8004	12.3119	5.34562	27.7363	9.73767	6.8797
A01_VARUNA_g2658.t1	AT3G45260	RNA.regulation of transcription	C2H2	0.433207	0.530725	0.776243	0.817224	0.238113	1.02309
A01_VARUNA_g266.t1	AT4G35900	RNA.regulation of transcription	bZIP	0	0	0	0	0	0.0212206
A01_VARUNA_g2660.t1	-	-	-	0	0.124349	0	0	0	0
A01_VARUNA_g2661.t1	AT3G45190	misc.acid and other phosphatases	-	0.479416	0.0276828	0.155672	0	0	0
A01_VARUNA_g2663.t1	AT3G45190	misc.acid and other phosphatases	-	0	0	0	0	0.0320213	0
A01_VARUNA_g2666.t1	AT3G45060	transport.nitrate	-	0	0	0	0.01089	0	0
A01_VARUNA_g2667.t1	AT3G45060	transport.nitrate	-	0.010278	0	0.0166406	0.0150264	0.0331909	0.188562
A01_VARUNA_g2668.t1	AT3G45050	not assigned.unknown	-	4.19195	2.65195	1.55377	2.50825	2.13236	3.97628
A01_VARUNA_g267.t1	AT4G35890	not assigned.no ontology	-	0.506632	0.617745	0.129383	3.25125	2.99498	1.49708
A01_VARUNA_g2670.t1	AT3G45040	not assigned.no ontology	-	0.829635	1.00689	0.931401	0.680503	0.111688	0.0931177
A01_VARUNA_g2671.t1	AT4G21070	protein.degradation	-	0	0	0	0.0461254	0	0
A01_VARUNA_g2672.t1	ATMG00710	not assigned.unknown	-	0.00714615	0.0102121	0.0603964	0	0.0115281	0
A01_VARUNA_g2674.t1	AT3G45020	protein.synthesis	-	0	0.0978237	0	0.0491395	0.513513	0.564178
A01_VARUNA_g2675.t1	AT3G44990	cell wall.modification	-	0.980784	8.8321	0	0.0716462	2.43648	1.52319
A01_VARUNA_g2676.t1	AT3G44940	not assigned.unknown	-	0.160271	0.0891106	0.0584639	0	0	0
A01_VARUNA_g2677.t1	AT3G44900	transport.metal	-	0.00677101	0.00839736	0	0.0463298	0.0442743	0.00775817
A01_VARUNA_g2678.t1	AT3G44890	protein.synthesis	-	0	0	2.03111e-05	0.865339	0.261195	0.0928458
A01_VARUNA_g2679.t1	AT3G44880	cell.cell death	-	5.52657	5.8833	8.14269	7.13896	4.99227	13.4959
A01_VARUNA_g268.t1	AT4G35880	protein.degradation	-	0.129276	0	0	0.0754854	0.0619811	0
A01_VARUNA_g2681.t1	AT3G44820	signalling.light	-	0.00067228	0.0533969	0.00207022	1.68719	0.56736	0.342222
A01_VARUNA_g2683.t1	AT1G53140	misc.dynamin	-	0.225397	0.117141	0.0608198	0.972323	0.45636	0.476309
A01_VARUNA_g2684.t1	AT5G22780	cell.vesicle transport	-	5.54947	4.67426	2.07124	5.65441	4.6464	3.61221
A01_VARUNA_g2686.t1	AT5G35210	protein.degradation	-	0.880477	1.25762	1.63466	2.19048	0.911984	1.86198
A01_VARUNA_g2687.t1	AT5G57810	development.unspecified	-	0	0	0	0	0.0409531	0
A01_VARUNA_g2689.t1	AT3G44730	cell.organisation	-	1.10222	0.390947	0.441795	1.40146	0.410246	1.21671
A01_VARUNA_g269.t1	AT4G35860	signalling.G-proteins	-	10.0666	11.6231	6.21656	19.3354	14.8542	12.426
A01_VARUNA_g2690.t1	AT1G01350	protein.degradation	C3H	0	0	0	0.459187	1.00678	0.832186
A01_VARUNA_g27.t1	AT4G39200	protein.synthesis	-	33.5506	20.4019	5.42245	26.2722	22.2634	23.8827
A01_VARUNA_g270.t1	AT4G35850	not assigned.no ontology	-	0.308291	0.742801	1.20664	0.302299	0.249881	0.291118
A01_VARUNA_g2702.t1	AT1G20200	protein.degradation	-	0	0	0.0682257	0	0	0
A01_VARUNA_g2703.t1	AT1G63020	RNA.transcription	-	0.162321	0.12695	0.104724	0.0185944	0.088673	0.178742
A01_VARUNA_g2704.t1	AT4G00930	development.unspecified	-	0	0	0	0.00916659	0.0260033	0.0597824
A01_VARUNA_g2709.t1	AT4G23160	signalling.receptor kinases	-	0.00537664	0	0	0.0186754	0.00818602	0
A01_VARUNA_g271.t1	AT4G35840	protein.degradation	-	1.0524	3.07887	3.90785	2.89245	2.60167	2.95644
A01_VARUNA_g2710.t1	AT4G23160	signalling.receptor kinases	-	0	0	0	0	0.00663431	0.00448091
A01_VARUNA_g2718.t1	AT4G23160	signalling.receptor kinases	-	0	0	0	0	0.007251	0
A01_VARUNA_g272.t1	AT4G35830	TCA / org transformation.TCA	-	24.662	23.9581	40.504	75.1418	80.6787	87.0515
A01_VARUNA_g2725.t1	AT1G54860	not assigned.unknown	-	0.0322538	8.46824	188.981	0	4.41289	94.325
A01_VARUNA_g2726.t1	-	-	-	0.025026	0	0	0	0	0
A01_VARUNA_g2727.t1	-	-	-	0	0	0	0	0	0.0441308
A01_VARUNA_g273.t1	AT4G35820	misc.oxidases - copper, flavone etc	-	0	0	0	0.0130421	0	0
A01_VARUNA_g2730.t1	AT1G59610	misc.dynamin	-	0.0264767	0	0	0.0559658	0	0
A01_VARUNA_g2731.t1	AT1G06410	minor CHO metabolism.trehalose	-	0.198043	0.223588	0	0.223329	0.201591	0.0982714
A01_VARUNA_g2732.t1	AT1G52950	DNA.unspecified	-	0	0	0	0.0169161	0	0
A01_VARUNA_g2733.t1	AT1G06740	DNA.synthesis/chromatin structure	-	0	0	0.0209475	0.440382	0.566352	0.252918
A01_VARUNA_g2735.t1	AT5G43310	signalling.light	-	0	0	0	0	0.0211349	0.199027
A01_VARUNA_g2736.t1	AT2G06425	#N/A	-	0	0	0.0417925	0	0	0
A01_VARUNA_g2737.t1	-	-	-	0	0.0795844	0	0	0	0
A01_VARUNA_g2738.t1	AT5G36228	not assigned.unknown	-	0	0.039164	0	0.0491907	0	0.0204776
A01_VARUNA_g2739.t1	AT1G55000	protein.degradation	-	6.23969	5.1299	1.52518	5.67082	6.89389	4.05843
A01_VARUNA_g274.t1	AT4G35820	misc.oxidases - copper, flavone etc	-	0	0	0	0	0.0786506	0.377249
A01_VARUNA_g2742.t1	AT1G54520	not assigned.unknown	-	0	0	0	0.923027	0.244172	0.167774
A01_VARUNA_g2743.t1	AT1G54790	misc.GDSL-motif lipase	-	0.196342	0.0436155	0	0.342337	0.192547	0.0187255
A01_VARUNA_g275.t1	AT4G35810	amino acid metabolism.degradation	-	0	0	0	0	1.88112	4.58518
A01_VARUNA_g2751.t1	AT2G06420	not assigned.unknown	-	0.341363	0.375873	0.0830369	0	0	0
A01_VARUNA_g2755.t1	AT5G23960	secondary metabolism.isoprenoids	-	0.394677	0	0	0	0	0
A01_VARUNA_g2758.t1	AT5G09890	protein.postranslational modification	-	0	0.0169726	0	0.0486715	8.59446e-05	5.11917e-05
A01_VARUNA_g2759.t1	AT1G60950	PS.lightreaction	-	0.0734773	0.0949352	0	7.37618	3.12157	3.92439
A01_VARUNA_g276.t1	AT4G35800	RNA.transcription	-	0.396765	0.283769	0.0767642	0.118677	0.077388	0.0290231
A01_VARUNA_g2760.t1	AT1G10950	not assigned.no ontology	-	0.00568615	0	0.0299143	5.71563e-08	0	0
A01_VARUNA_g2767.t1	-	-	-	0	0	0	0	0	0.0301619
A01_VARUNA_g2768.t1	AT3G42170	DNA.unspecified	-	0	0	0	0	0.0269284	0
A01_VARUNA_g277.t1	AT4G35785	RNA.RNA binding	-	0	0	0.198833	2.8416e-05	0	0
A01_VARUNA_g2770.t1	AT5G23960	secondary metabolism.isoprenoids	-	0.0524517	0	0	0.414415	0.0339445	0.0125791
A01_VARUNA_g2771.t1	-	-	-	0.551133	0.300337	3.26806e-06	19.8014	14.7398	9.53099
A01_VARUNA_g278.t1	AT4G35770	development.unspecified	-	12.3538	12.905	27.3453	0	1.3883	3.19519
A01_VARUNA_g2783.t1	AT1G60620	RNA.transcription	-	0.0658085	0.117827	0.092322	0.00449517	0.0200277	0.0405244
A01_VARUNA_g2785.t1	-	-	-	0	0	0	3.56522	2.62983	2.0181
A01_VARUNA_g2786.t1	-	-	-	0.373846	0.410277	0.451998	0.454589	0.325301	0.289892
A01_VARUNA_g2787.t1	AT1G60980	hormone metabolism.gibberelin	-	2.52404	10.7332	6.38176	0	8.01487	5.98456
A01_VARUNA_g2788.t1	AT1G61050	misc.UDP glucosyl and glucoronyl transferases	-	0	0	0	0.0144157	0	0
A01_VARUNA_g2789.t1	AT3G42723	not assigned.unknown	-	0	0	0	0.00883868	0	0
A01_VARUNA_g279.t1	AT3G47680	RNA.regulation of transcription	-	0	0.0181965	0	0	0	0
A01_VARUNA_g2790.t1	AT1G63180	cell wall.precursor synthesis	-	0	0	0	0.0602851	0.0620208	0.0276563
A01_VARUNA_g2791.t1	AT1G63170	protein.degradation	-	0	0	0	0.0816994	0.065904	0.021673
A01_VARUNA_g2797.t1	AT1G63020	RNA.transcription	-	4.26087e-05	8.10112e-05	0	1.45429e-05	2.46447e-05	1.66578e-05
A01_VARUNA_g2798.t1	AT4G00930	development.unspecified	-	0.00773542	0	0	0.00590222	0	0
A01_VARUNA_g2800.t1	-	-	-	0	0	0	0	0.0524769	0
A01_VARUNA_g2805.t1	AT1G75220	transport.sugars	-	0	0	0	0	0	0.0531244
A01_VARUNA_g2806.t1	AT1G62981	not assigned.unknown	-	0.0661113	0.0205543	0	0	0	0
A01_VARUNA_g281.t1	AT4G35760	not assigned.unknown	-	0.231054	0.328445	0.0792233	0.703967	0.623806	0.0205351
A01_VARUNA_g2810.t1	AT1G12390	not assigned.no ontology	-	0	0	0	0.0256142	0	0
A01_VARUNA_g2811.t1	AT3G46560	protein.targeting	-	7.73165	3.04031	0.831515	9.6459	4.10828	1.61001
A01_VARUNA_g2812.t1	AT5G05200	not assigned.unknown	-	0	0.0529059	0	0	0.0188876	0.0634651
A01_VARUNA_g2815.t1	AT1G62840	not assigned.unknown	-	0	0.118943	0.602509	0.0365428	0.0901738	0.405388
A01_VARUNA_g2817.t1	AT1G48140	not assigned.no ontology	-	0	0	0	0	0.0314655	0
A01_VARUNA_g2818.t1	AT5G40595	not assigned.unknown	-	0.0101766	0.0271838	0	0	0.0173521	0.0344932
A01_VARUNA_g282.t1	AT4G35750	signalling.G-proteins	-	13.4111	43.4976	31.2472	31.1648	30.4205	65.4962
A01_VARUNA_g2820.t1	ATMG00300	not assigned.unknown	-	0	0.0138822	0	0.00741421	0	0
A01_VARUNA_g2821.t1	AT1G62810	misc.oxidases - copper, flavone etc	-	6.48885	1.28044	0.91274	8.7841	2.44492	3.84561
A01_VARUNA_g2822.t1	AT1G62800	amino acid metabolism.synthesis	-	0.101237	0.457794	0.0519069	1.14422e-05	0.794251	0.00333749
A01_VARUNA_g2823.t1	-	-	-	0	0.0351503	0	0	0	0
A01_VARUNA_g2824.t1	AT5G43690	lipid metabolism.'exotics'(steroids, squalene etc)	-	0	0	0	0.0122822	0	0
A01_VARUNA_g2826.t1	AT1G62510	misc.protease inhibitor/seed storage/lipid transfer protein (LTP) family protein	-	0.0334615	0	0	0	0	0
A01_VARUNA_g283.t1	AT4G35730	not assigned.unknown	-	1.91324e-05	0	0	3.37396e-05	0.137082	0.85558
A01_VARUNA_g2837.t1	AT1G62450	signalling.G-proteins	-	0	0	0	0.0777603	0.0261881	0.03718
A01_VARUNA_g2841.t1	AT5G24310	not assigned.unknown	-	0	0.0229315	0	0.159289	0.0316879	0.124317
A01_VARUNA_g2846.t1	AT1G36510	not assigned.unknown	-	0	0.0200876	0	0	0	0
A01_VARUNA_g2848.t1	AT4G29090	DNA.unspecified	-	0	0	0	0.0120391	0	0
A01_VARUNA_g2849.t1	AT4G22670	not assigned.no ontology	-	0.238129	0.307114	0.194153	0.67173	0.311733	0.344531
A01_VARUNA_g2850.t1	AT1G62380	hormone metabolism.ethylene	-	1.10791	1.34713	2.12848	0.0405858	0.846551	5.1297
A01_VARUNA_g2851.t1	-	-	-	0	0	0	0.0293298	0	0
A01_VARUNA_g2855.t1	AT1G43722	not assigned.unknown	-	0	0.0203397	0	0	0	0
A01_VARUNA_g2859.t1	AT1G62370	protein.degradation	-	0.773399	0.668052	0.247548	0.442666	0.261993	0.358762
A01_VARUNA_g286.t1	AT4G35690	not assigned.unknown	-	0.895135	0.0521102	0	25.4997	0.0630302	0.0223735
A01_VARUNA_g2860.t1	AT2G19390	not assigned.unknown	-	0	0	0.118582	0	0	0
A01_VARUNA_g2864.t1	AT1G62340	protein.degradation	-	0.683345	23.4116	0.414239	0.455741	3.40049	11.6852
A01_VARUNA_g2866.t1	-	-	-	0	0.0358572	0.0884374	0	0	0.0586583
A01_VARUNA_g2867.t1	-	-	-	0.061586	0	0	0.36153	0.103549	0.214477
A01_VARUNA_g2868.t1	-	-	-	0.068051	0.136857	0.0808959	1.09153	0.992129	0.865051
A01_VARUNA_g287.t1	AT4G35680	not assigned.unknown	-	0	0.185551	0	0.0982578	0.0982921	0.00614134
A01_VARUNA_g2870.t1	AT5G51710	transport.potassium	-	0.112316	0.285787	0.187512	0.249652	0.221768	0.0764798
A01_VARUNA_g2871.t1	AT1G62320	stress.abiotic	-	0.00779063	0	0	0.0144328	0	0
A01_VARUNA_g2872.t1	AT5G18980	not assigned.unknown	-	0.01732	0.0862845	0	0	0	0
A01_VARUNA_g2873.t1	AT1G62310	protein.degradation	-	0.00377115	5.62591e-05	0.0145286	0.0761374	0.00134602	0.000142466
A01_VARUNA_g2876.t1	AT1G61730	RNA.regulation of transcription	GeBP	3.91131	10.5181	6.29107	3.46917	7.0094	8.00022
A01_VARUNA_g2877.t1	AT2G31610	protein.synthesis	-	0.0592183	0.185321	0	1.53959	0.730067	1.21051
A01_VARUNA_g2878.t1	AT3G21400	not assigned.unknown	-	0.469685	0.45965	0	0.5621	0.156207	0.665732
A01_VARUNA_g2879.t1	AT1G62305	not assigned.unknown	-	1.42026e-05	4.34186e-05	0.0138508	0.00015514	6.5544e-05	5.97375e-05
A01_VARUNA_g288.t1	AT4G35610	RNA.regulation of transcription	C2H2	0.0198286	0	0	0.0238585	0	0
A01_VARUNA_g2881.t1	AT3G17430	transport.metabolite transporters at the envelope membrane	-	0.0358218	0.0831538	0	0	0	0
A01_VARUNA_g2885.t1	AT1G62300	RNA.regulation of transcription	WRKY	0.0119896	0.014887	0	0.00916561	0	0
A01_VARUNA_g2889.t1	-	-	-	0	0.540909	1.23585	0.580904	0.630457	0.496824
A01_VARUNA_g289.t1	AT4G35600	protein.postranslational modification	-	0.0123701	0	0	0.0425319	0.0412414	0
A01_VARUNA_g2890.t1	AT2G31820	cell.organisation	-	0	0.455899	0.95826	0.68147	0.431379	1.44195
A01_VARUNA_g2891.t1	AT1G62290	protein.degradation	-	0.00894704	1.62262	0	0.464833	1.1171	2.21682
A01_VARUNA_g2894.t1	-	-	-	0.0301678	0.112822	0.085171	1.18746	0.965669	0.909845
A01_VARUNA_g2897.t1	AT1G62280	transport.metabolite transporters at the mitochondrial membrane	-	0.042327	0	0	0.110601	0	0
A01_VARUNA_g29.t1	AT4G39260	RNA.regulation of transcription	-	4.595	17.9092	7.496	5.46599	6.95008	8.08665
A01_VARUNA_g290.t1	AT4G35590	RNA.regulation of transcription	Nin-like	0.144137	0.693925	0.925968	0.024543	0.423981	1.2438
A01_VARUNA_g2900.t1	AT1G62250	not assigned.unknown	-	0.0655055	0	0	0.347657	0.0414208	0.030057
A01_VARUNA_g2903.t1	AT1G62210	not assigned.unknown	-	0	0	0	0	0	13.81
A01_VARUNA_g2904.t1	AT4G29090	DNA.unspecified	-	0.0127226	0	0	0	0	0
A01_VARUNA_g2905.t1	-	-	-	0	0	0	0	0.0609239	0.0200486
A01_VARUNA_g2907.t1	AT1G62180	S-assimilation.APR	-	9.06656	4.00954	4.66068	11.1122	7.00357	2.17354
A01_VARUNA_g291.t1	AT4G12735	not assigned.unknown	-	0.28973	0.744133	0.357161	0.105717	0.115082	1.14442
A01_VARUNA_g2913.t1	AT1G62085	not assigned.no ontology	-	0.0282648	0.0361785	0	0.0221904	0	0
A01_VARUNA_g2917.t1	AT1G62050	cell.organisation	-	2.51009	3.2497	0.568537	1.13702	2.02014	1.085
A01_VARUNA_g2918.t1	AT4G19210	RNA.transcription	-	0.0552562	0.016082	0.0509757	0	0.00971848	0
A01_VARUNA_g292.t1	AT2G17560	RNA.regulation of transcription	-	7.11795	3.0281	2.22805	0.610635	0.832703	0.281678
A01_VARUNA_g2921.t1	-	-	-	0	0	0	0	0	0.0337143
A01_VARUNA_g2923.t1	AT1G58290	tetrapyrrole synthesis.glu-tRNA reductase	-	0	0.0236629	0.0308462	1.12032	1.07208	0.877989
A01_VARUNA_g2924.t1	AT1G61860	protein.postranslational modification	-	0	0	0	0.0195598	0	0
A01_VARUNA_g2929.t1	AT2G17905	#N/A	-	0	0	0	0	0	0.0218126
A01_VARUNA_g293.t1	AT4G35550	RNA.regulation of transcription	WOX	2.27797	0.310905	0	3.70236	1.35041	0.296491
A01_VARUNA_g2930.t1	AT5G53670	not assigned.unknown	-	0.0505625	0.0178465	0	0	0.0414647	0
A01_VARUNA_g2931.t1	AT1G61760	not assigned.no ontology	-	0	0	0	0.145693	0	0
A01_VARUNA_g2932.t1	-	-	-	0	0.0224413	0.0253941	0	0.0268592	0.017996
A01_VARUNA_g2938.t1	-	-	-	0.0513932	0	0	0	0	0
A01_VARUNA_g294.t1	AT4G35540	RNA.regulation of transcription	-	0.399325	0.829635	0.603996	0.240686	0.25655	0.280935
A01_VARUNA_g2941.t1	AT5G04160	transport.metabolite transporters at the envelope membrane	-	0.413146	0.328656	0.301824	0.699886	0.211533	0.123311
A01_VARUNA_g2943.t1	AT5G40780	transport.amino acids	-	0.0262198	0.0484038	0	0.078873	0	0.06705
A01_VARUNA_g2944.t1	AT4G00270	RNA.regulation of transcription	GeBP	0	0	0.301103	0	0	0.011133
A01_VARUNA_g2945.t1	AT1G61730	RNA.regulation of transcription	GeBP	0.881467	0.665055	0.389358	3.77676	3.17979	2.37414
A01_VARUNA_g2946.t1	AT1G61720	secondary metabolism.flavonoids	-	0	0	0	5.41702	14.0635	7.22889
A01_VARUNA_g2947.t1	AT1G61640	not assigned.no ontology	-	0	0	0	0	0.0158731	0
A01_VARUNA_g295.t1	AT4G35530	not assigned.no ontology	-	0.984596	0.567857	0.113115	0.543681	0.21664	0.201841
A01_VARUNA_g2955.t1	AT5G52190	minor CHO metabolism.others	-	0.0154585	0.0279356	0	0.0109595	0.075956	0.0179535
A01_VARUNA_g2959.t1	AT1G40087	not assigned.unknown	-	0.0280202	0.118463	0.0089755	0	0.0555647	0.00662966
A01_VARUNA_g296.t1	AT4G35510	not assigned.unknown	-	0.147565	0.172648	0	0.0758361	0.0602056	0.0207358
A01_VARUNA_g2961.t1	AT1G61630	transport.unspecified cations	-	0	0	0	0.0192585	0	0
A01_VARUNA_g2963.t1	AT1G61610	protein.postranslational modification	-	0.00816427	0.0318621	9.72368e-07	0.021872	0	0.0291576
A01_VARUNA_g2967.t1	AT1G61600	not assigned.unknown	-	0	0	0.0869451	0.0525808	0	0.0730692
A01_VARUNA_g297.t1	AT4G35500	protein.postranslational modification	-	5.88694	2.68494	1.94802	3.80945	3.8169	1.38692
A01_VARUNA_g2971.t1	AT1G61590	protein.postranslational modification	-	0	0	0	0.182315	0.0255832	0
A01_VARUNA_g2973.t1	AT1G61580	protein.synthesis	-	9.19056	9.30186	1.8679	6.86259	9.30786	4.15228
A01_VARUNA_g2974.t1	AT4G27320	stress.abiotic	-	0.0091355	0	0	0	0.0155618	0
A01_VARUNA_g2975.t1	-	-	-	0	0	0.050318	0	0	0
A01_VARUNA_g2976.t1	AT1G61560	stress.biotic	-	0.0218475	0	0	0.0254953	0.0171572	0
A01_VARUNA_g2977.t1	AT1G61520	PS.lightreaction	-	0	0.387909	0.09119	0	0.0301357	0.205183
A01_VARUNA_g2978.t1	AT1G11510	RNA.regulation of transcription	GeBP	1.62335	1.19373	0.58596	2.20033	0.996294	0.882676
A01_VARUNA_g2979.t1	AT5G39020	signalling.receptor kinases	-	0.0377452	0.0306671	0	0.00944136	0	0
A01_VARUNA_g298.t1	AT4G35480	protein.degradation	-	0.29319	0.204823	0.227825	2.18704	0.129747	0.2675
A01_VARUNA_g2980.t1	-	-	-	0.356999	0.0970478	0	0.612196	0.515541	0.664516
A01_VARUNA_g2982.t1	AT2G01820	signalling.receptor kinases	-	10.6397	0.227488	0	6.63569	0.0667098	0.118926
A01_VARUNA_g2985.t1	AT1G61360	protein.postranslational modification	-	0.0248405	0	0.0134503	0.0342401	0	0.0190468
A01_VARUNA_g2987.t1	AT1G61340	development.unspecified	-	0.834684	0.292738	0.0390751	0.488456	0.124814	0.468599
A01_VARUNA_g2988.t1	AT3G31430	not assigned.no ontology	-	0	0.0272355	0	0	0	0.0166579
A01_VARUNA_g2989.t1	-	-	-	0	0	0	0.330815	0.131491	0.186477
A01_VARUNA_g299.t1	AT4G35470	signalling.receptor kinases	-	2.37118e-05	1.64765e-05	0	2.40539e-05	1.13107e-05	1.04873e-05
A01_VARUNA_g2991.t1	AT1G61170	not assigned.unknown	-	1.3585	0.265365	0.325273	0.627711	0.361881	0.0612041
A01_VARUNA_g2992.t1	AT1G61150	not assigned.no ontology	-	0	0	0.11929	0.0996201	0.0685001	0
A01_VARUNA_g2995.t1	AT5G15685	#N/A	-	0	0.0325028	0	0	0.0312945	0.0215191
A01_VARUNA_g3.t1	AT4G38220	protein.degradation	-	7.45055	4.01409	1.05769	13.6068	11.142	6.80612
A01_VARUNA_g30.t1	AT4G39300	not assigned.unknown	-	0.21182	0.107824	0	0.715937	0.452681	0.341963
A01_VARUNA_g300.t1	AT4G35450	cell.organisation	-	1.90361	6.51014	9.58579	2.57489	4.16484	9.35535
A01_VARUNA_g3003.t1	AT1G61120	secondary metabolism.isoprenoids	-	0.00795065	0	0	0.0116096	0	0.00871362
A01_VARUNA_g3006.t1	AT3G49310	not assigned.unknown	-	0	0.0609466	0.0687995	0	0	0
A01_VARUNA_g301.t1	AT4G35440	transport.unspecified anions	-	0	0	0	0.0233379	0	0
A01_VARUNA_g3011.t1	-	-	-	0.132684	0	0	0	0	0
A01_VARUNA_g3012.t1	AT3G43720	misc.protease inhibitor/seed storage/lipid transfer protein (LTP) family protein	-	0.000175146	9.61999e-05	0.583387	1.44016e-06	0.00010067	0.0848759
A01_VARUNA_g302.t1	AT3G18150	not assigned.unknown	-	0.0302883	0	0	0.0176515	0	0
A01_VARUNA_g3026.t1	AT1G18560	DNA.synthesis/chromatin structure	-	0	0	0	0.0201788	0	0
A01_VARUNA_g3027.t1	AT3G51310	protein.targeting	-	0.0573825	5.27892e-05	2.67467e-05	0.191339	0.000170439	0.540178
A01_VARUNA_g303.t1	AT4G35410	protein.targeting	-	0.522631	0.338394	0	0.278348	0.703564	0
A01_VARUNA_g3031.t1	AT2G19570	nucleotide metabolism.degradation	-	0	0	0	0.0270812	0	0
A01_VARUNA_g3034.t1	AT2G17905	#N/A	-	0	0	0	0	0.0120666	0.00848523
A01_VARUNA_g304.t1	AT4G35390	RNA.regulation of transcription	-	0	0.892406	0.968142	0	0.11352	0.983366
A01_VARUNA_g3044.t1	AT1G54650	not assigned.no ontology	-	0	0.0833241	1.22074e-05	0.0970731	0	0
A01_VARUNA_g3045.t1	AT3G16320	cell.division	-	0	0.0156721	0	0	0	0
A01_VARUNA_g3046.t1	AT1G54680	not assigned.unknown	-	1.94496	2.42731	1.69362	3.10586	2.38916	2.41988
A01_VARUNA_g3047.t1	AT1G54710	protein.degradation	-	0.574569	1.77932	0.915419	1.11674	1.49917	1.86312
A01_VARUNA_g305.t1	AT4G35380	signalling.G-proteins	-	0.0402849	0.0133464	0	0.0199462	0.0176538	0.082549
A01_VARUNA_g3051.t1	AT1G54730	transport.sugars	-	0	0	0	0.0857353	0.0403637	0
A01_VARUNA_g3052.t1	AT1G54780	not assigned.no ontology	-	0.0645609	0	0	0.184101	0	0.0703279
A01_VARUNA_g3054.t1	AT1G54840	not assigned.unknown	-	0.689592	0.579679	1.22409	0.808809	0.680256	0.72249
A01_VARUNA_g3056.t1	AT1G54850	stress.abiotic	-	0	0.0925239	0	0.0486213	0	0
A01_VARUNA_g3057.t1	AT1G54870	misc.short chain dehydrogenase/reductase (SDR)	-	0.0190271	0	1.32136	0	0	0.516947
A01_VARUNA_g3058.t1	AT1G54990	not assigned.unknown	-	7.88181	6.22153	3.9007	17.0752	13.9467	12.1413
A01_VARUNA_g3065.t1	AT1G55020	hormone metabolism.jasmonate	-	3.42797	6.14067	1.78658	7.80422	2.75656	1.5149
A01_VARUNA_g3066.t1	-	-	-	0.071172	0.1247	0	0.37883	0.349248	0.268846
A01_VARUNA_g3067.t1	-	-	-	1.8911e-05	0	0.422391	0.489663	0.517689	1.08973
A01_VARUNA_g3068.t1	AT1G55050	not assigned.unknown	-	0.188005	0.102648	0.077255	0.277601	0.142972	0.114849
A01_VARUNA_g307.t1	AT4G35360	Co-factor and vitamine metabolism.pantothenate	-	0.158668	0.0863176	1.70035e-05	0.103663	0.111933	0.0864583
A01_VARUNA_g3071.t1	AT1G56230	not assigned.unknown	-	1.89541	1.99787	0.943255	6.62229	4.03335	2.00105
A01_VARUNA_g3073.t1	AT1G56250	cell.organisation	-	0	0	0	0.125769	0.0671753	0
A01_VARUNA_g3075.t1	AT1G56260	not assigned.unknown	-	0.158106	0.1881	0	0.399892	0.307362	1.253
A01_VARUNA_g3077.t1	AT1G56300	stress.abiotic	-	2.62604e-05	0	5.08738e-05	5.68037e-05	6.30013e-05	0
A01_VARUNA_g3078.t1	AT1G56330	signalling.G-proteins	-	2.72931	3.13994	1.05089	4.04832	3.53669	3.85979
A01_VARUNA_g3079.t1	AT1G56320	not assigned.unknown	-	0	0.0554897	0.0428075	0.0202948	0	0
A01_VARUNA_g308.t1	AT4G35350	protein.degradation	-	0.7902	0.0539062	0.0836532	0.495561	0.188461	0.0184812
A01_VARUNA_g3080.t1	AT2G26760	cell.cycle	-	0	0	0.0943555	0.214131	0	0.173575
A01_VARUNA_g3084.t1	AT1G56340	signalling.calcium	-	89.8084	60.4393	26.988	101.926	80.4824	50.3552
A01_VARUNA_g3085.t1	AT1G56420	not assigned.unknown	-	10.0611	7.87034	2.26539	7.39489	5.68095	3.91587
A01_VARUNA_g3086.t1	-	-	-	0	0	0	0.612419	0.563583	0.297368
A01_VARUNA_g3087.t1	AT1G56430	metal handling.binding, chelation and storage	-	0.0516726	0	0	0	0	0
A01_VARUNA_g3088.t1	AT1G56440	not assigned.no ontology	-	0.0461182	0.148598	0	0.117426	0	0
A01_VARUNA_g3089.t1	AT5G12920	not assigned.unknown	-	0.216436	0	0.0625989	0	0	0
A01_VARUNA_g309.t1	AT4G35335	transport.sugars	-	3.84478	1.89486	1.05992	3.02309	2.33456	1.81989
A01_VARUNA_g3090.t1	AT1G56450	protein.degradation	-	11.8404	9.00376	5.21164	10.2774	9.29873	6.73644
A01_VARUNA_g3091.t1	AT1G56460	RNA.regulation of transcription	-	3.2494	2.73421	2.05882	4.13717	3.71964	2.21196
A01_VARUNA_g3092.t1	AT3G24130	cell wall.pectin*esterases	-	1.02694	0.343792	0	0	0.108753	0
A01_VARUNA_g3097.t1	AT1G56580	not assigned.unknown	-	3.35929	5.42817	0.691529	6.50896	0.694895	2.86366
A01_VARUNA_g3098.t1	AT1G67235	#N/A	-	0.00551789	0	0	0	0	0
A01_VARUNA_g31.t1	AT4G39320	cell.organisation	-	0.050441	0.420207	0	0.0194026	0.040916	0.0871005
A01_VARUNA_g310.t1	AT4G35320	not assigned.unknown	-	9.066	7.33871	0.580817	9.54287	8.36262	2.0052
A01_VARUNA_g3100.t1	AT3G28510	protein.degradation	-	0	0	0	0	0	0.0175638
A01_VARUNA_g3103.t1	AT1G57610	not assigned.unknown	-	0	0.0242876	0	0	0	0
A01_VARUNA_g3106.t1	AT5G24275	#N/A	-	0.010465	0	0	0	0	0
A01_VARUNA_g3107.t1	-	-	-	0	0.020229	0	0	0	0
A01_VARUNA_g311.t1	AT4G35310	signalling.calcium	-	0.0929099	0	0	0.147521	0.0498337	0
A01_VARUNA_g3111.t1	AT5G61730	transport.ABC transporters and multidrug resistance systems	-	0.0896681	0.0691431	0	0	0	0
A01_VARUNA_g312.t1	AT4G35300	transport.sugars	-	3.95395	17.1803	6.48534	4.11564	6.08662	12.1648
A01_VARUNA_g3120.t1	AT5G61700	transport.ABC transporters and multidrug resistance systems	-	0	0	0	0	0.0104158	0
A01_VARUNA_g313.t1	AT4G35290	signalling.in sugar and nutrient physiology	-	0.110033	0.0129367	0	0.0193803	0.0104161	0
A01_VARUNA_g3130.t1	AT4G23160	signalling.receptor kinases	-	0	0	0	0	0	0.0116042
A01_VARUNA_g3132.t1	AT5G48840	Co-factor and vitamine metabolism.pantothenate	-	0	0	0	0.440962	0.387037	0.211618
A01_VARUNA_g3136.t1	AT1G57620	protein.targeting	-	6.49886	9.04413	4.20985	4.71163	6.09254	5.97035
A01_VARUNA_g314.t1	AT2G17200	protein.degradation	-	0.0224916	0	0	0.0243538	0.036327	0.074714
A01_VARUNA_g3141.t1	-	-	-	0	0	0	0	0	0.0400912
A01_VARUNA_g3142.t1	AT1G57850	not assigned.no ontology	-	0	0	0	0	0	0.00844573
A01_VARUNA_g3143.t1	AT1G47350	protein.degradation	-	0	0.0254041	0	0	0.0122074	0.032545
A01_VARUNA_g3145.t1	AT1G57790	protein.degradation	-	0.717844	0.783632	0.46314	1.17938	1.78114	1.05723
A01_VARUNA_g3146.t1	AT1G06740	DNA.synthesis/chromatin structure	-	0	0	0	0.0145166	0	0
A01_VARUNA_g3147.t1	AT1G57700	protein.postranslational modification	-	2.6895	2.49256	1.14768	3.88121	3.60885	2.88356
A01_VARUNA_g3148.t1	AT1G57680	not assigned.unknown	-	0.448453	0.432779	0	0.322423	0	0.0579069
A01_VARUNA_g315.t1	AT4G35280	RNA.regulation of transcription	C2H2	0.0202732	0	0	0	0	0
A01_VARUNA_g3150.t1	AT5G02500	stress.abiotic	-	0	0	0	0.0559204	0	0.0893197
A01_VARUNA_g3151.t1	AT1G57990	transport.nucleotides	-	0.013549	0	0	0.130451	0	0
A01_VARUNA_g3153.t1	AT5G61690	transport.ABC transporters and multidrug resistance systems	-	0	0	0	0	0	0.0473575
A01_VARUNA_g3154.t1	AT1G58025	RNA.regulation of transcription	-	0.164134	0.163416	1.24273e-05	0.485998	0.322251	0.439468
A01_VARUNA_g3155.t1	AT1G58080	amino acid metabolism.synthesis	-	2.75375	0.567616	0.0989814	4.26489	0.290395	0.27056
A01_VARUNA_g3156.t1	AT1G58110	RNA.regulation of transcription	bZIP	0.255403	0	0.256288	0.208735	0.422482	0.20235
A01_VARUNA_g3158.t1	AT1G58120	not assigned.unknown	-	0	0	0	0.0148089	0	0
A01_VARUNA_g3159.t1	AT1G58180	TCA / org transformation.carbonic anhydrases	-	0.314501	0.185194	0	3.07179	1.14971	0.224978
A01_VARUNA_g316.t1	AT4G35270	RNA.regulation of transcription	Nin-like	0.863909	0.190963	0.411221	1.29972	0.190015	0.34768
A01_VARUNA_g3162.t1	AT1G58200	cell.division	-	0	0	0	0	0	4.20122e-05
A01_VARUNA_g3163.t1	AT2G19480	DNA.synthesis/chromatin structure	-	0	0	0	0.119737	0.0359507	0.0553788
A01_VARUNA_g3165.t1	AT1G58215	#N/A	-	0.6879	0.604222	0.196959	1.1614	0.934971	0.628251
A01_VARUNA_g3166.t1	AT1G58220	RNA.regulation of transcription	MYB_related	0.26527	0.348261	0.169405	0.272892	0.25591	0.338659
A01_VARUNA_g3167.t1	AT4G05410	signalling.G-proteins	-	0	0	0	0.0203839	0.113183	0.189797
A01_VARUNA_g3169.t1	-	-	-	0.063	0.331909	0.239497	0.0109818	0.0464005	0.0329499
A01_VARUNA_g317.t1	AT4G35260	TCA / org transformation.TCA	-	0	0	1.10471e-05	0	0	0
A01_VARUNA_g3170.t1	AT2G38760	cell.organisation	-	0	0	0	0	0	0.0728619
A01_VARUNA_g3172.t1	AT1G58230	not assigned.no ontology	-	0	0.155237	0.185884	0	0	0
A01_VARUNA_g3173.t1	AT1G58250	development.unspecified	-	0	0	0	0	0.0396262	0.022636
A01_VARUNA_g3174.t1	AT3G22790	protein.postranslational modification	-	0.0141335	0	0	0	0	0.016933
A01_VARUNA_g3175.t1	AT1G70320	protein.degradation	-	0	0	0	0.0026243	0	0.0222957
A01_VARUNA_g3176.t1	AT1G58280	not assigned.unknown	-	0.304024	0.699957	0.182137	0.704086	0.320362	0.601676
A01_VARUNA_g3177.t1	AT1G53550	protein.degradation	-	0.573989	0.470634	0.322852	0.576014	0.400591	0.345729
A01_VARUNA_g3178.t1	AT2G28700	RNA.regulation of transcription	M-type_MADS	0	0	0	0.0291858	0	0
A01_VARUNA_g3179.t1	AT2G28700	RNA.regulation of transcription	M-type_MADS	0.0185919	0.0231625	0	0	0	0
A01_VARUNA_g318.t1	AT5G60620	not assigned.no ontology	-	8.86521	10.014	10.3477	6.79802	9.11806	9.58907
A01_VARUNA_g3180.t1	AT2G28700	RNA.regulation of transcription	M-type_MADS	0.0195478	0.0243132	0	0	0	0
A01_VARUNA_g3182.t1	AT1G58290	tetrapyrrole synthesis.glu-tRNA reductase	-	7.3477	13.6042	3.56726	5.64553	11.6096	13.4052
A01_VARUNA_g3186.t1	AT1G58360	transport.amino acids	-	0.0524271	0	0	0	0.0247171	0.0737904
A01_VARUNA_g3188.t1	AT5G55630	transport.potassium	-	0.191991	0.0568011	0	0.307651	0.277509	0.107842
A01_VARUNA_g319.t1	AT4G35240	not assigned.unknown	-	1.81763	1.74526	2.49063	2.04986	1.65162	1.92484
A01_VARUNA_g3192.t1	AT1G58520	not assigned.unknown	-	0.0209315	0.0522726	0	0.646714	0.569197	0.369248
A01_VARUNA_g3193.t1	AT1G59359	protein.synthesis	-	15.5769	13.749	8.34739	7.13791	7.51493	7.57969
A01_VARUNA_g3194.t1	AT1G59520	not assigned.unknown	-	5.08228e-05	0	0.000113865	4.28498e-05	0	0.000999684
A01_VARUNA_g3196.t1	AT1G59580	signalling.MAP kinases	-	1.28033	0.800356	0.267928	0.0549568	0.00160073	0.401945
A01_VARUNA_g3198.t1	AT2G44980	RNA.regulation of transcription	-	0.0190271	0	0.0987613	0	0	0
A01_VARUNA_g32.t1	AT4G39340	not assigned.unknown	-	0	5.2003	0	0	0.685613	0
A01_VARUNA_g320.t1	AT4G35230	protein.postranslational modification	-	1.14772	3.76863	1.69932	0.27429	2.64383	3.14157
A01_VARUNA_g3201.t1	AT1G59590	not assigned.no ontology	-	0.0877785	0	0	0.385241	0	0
A01_VARUNA_g3202.t1	AT1G59600	not assigned.no ontology	-	3.28635	2.81936	2.0025	3.24744	2.91358	2.28244
A01_VARUNA_g3203.t1	AT1G59610	misc.dynamin	-	0	0.182384	0.28172	0.124073	0	0.320742
A01_VARUNA_g3204.t1	AT4G01220	cell wall.pectin synthesis	-	0.0173133	0	0	0	0	0
A01_VARUNA_g3205.t1	AT1G56550	cell wall.pectin synthesis	-	0	0	0.0832176	0.0122609	0	0.0175706
A01_VARUNA_g3207.t1	-	-	-	0.0225837	0.0753692	0	0	0.0344964	0.0244879
A01_VARUNA_g3208.t1	AT1G59740	transport.peptides and oligopeptides	-	0.0370127	0	0	0.020639	0	0
A01_VARUNA_g321.t1	AT4G27060	not assigned.unknown	-	0.0491153	0.118886	0	0.0369158	0.083915	0.0524271
A01_VARUNA_g3211.t1	AT1G59750	RNA.regulation of transcription	ARF	0	0	0.000827459	0	0	0
A01_VARUNA_g3212.t1	AT1G59760	RNA.processing	-	0.47196	1.92288	0.277796	0.628702	1.00902	0.949635
A01_VARUNA_g3213.t1	AT1G59760	RNA.processing	-	0.249376	0.363867	0	0.168306	0	0.490065
A01_VARUNA_g3214.t1	AT3G31430	not assigned.no ontology	-	0	0	0	0.0085394	0	0.0267526
A01_VARUNA_g3215.t1	AT1G59820	transport.p- and v-ATPases	-	0.0226939	0	0.0285953	0.0857516	0.0321364	0.0327675
A01_VARUNA_g3216.t1	AT1G59840	protein.assembly and cofactor ligation	-	1.71407	1.38866	0.347459	1.05904	1.56184	0.971367
A01_VARUNA_g3217.t1	AT1G59850	not assigned.unknown	-	0.073944	0	0	0.135889	0.0395054	0
A01_VARUNA_g3218.t1	-	-	-	1.74014	1.57241	0.95801	0.65683	0.0449055	0.447583
A01_VARUNA_g3219.t1	-	-	-	0	0.0631876	0	0	0	0
A01_VARUNA_g322.t1	AT4G35220	DNA.unspecified	-	53.904	85.6553	43.1231	27.6314	70.6646	62.9838
A01_VARUNA_g3220.t1	AT1G59890	RNA.regulation of transcription	-	0	0	0.000507275	3.15396e-05	9.89249e-06	1.70485e-05
A01_VARUNA_g3221.t1	AT1G59900	TCA / org transformation.TCA	-	30.2571	25.4423	11.7924	28.5983	34.4284	25.2785
A01_VARUNA_g3222.t1	AT1G59910	not assigned.no ontology	-	2.3466	1.81804	1.16639	5.30932	3.78156	2.47401
A01_VARUNA_g3226.t1	AT2G42475	#N/A	-	0	0.0303434	0	0	0	0
A01_VARUNA_g3227.t1	-	-	-	0.0136757	0	0	0.0164146	0.0221035	0.030006
A01_VARUNA_g3228.t1	AT1G59990	DNA.synthesis/chromatin structure	-	0.00174831	0.00272598	0.00142706	2.70316	1.27417	6.08079
A01_VARUNA_g3229.t1	AT1G60280	development.unspecified	NAC	0	0	0	0.0093911	0	0
A01_VARUNA_g323.t1	AT4G35190	not assigned.unknown	-	0.0620072	0.0296474	0	0	0	0.0475375
A01_VARUNA_g3231.t1	AT1G60010	not assigned.unknown	-	0.765556	0.14934	0.0361578	1.75376	1.30606	0.151533
A01_VARUNA_g3232.t1	-	-	-	0	0	0.0322717	0.0239098	0.0322284	0
A01_VARUNA_g3233.t1	AT1G60030	transport.misc	-	0.184249	0.630738	1.38514	0.04119	0.190523	0.7224
A01_VARUNA_g3234.t1	AT1G40087	not assigned.unknown	-	0	0.123543	0.155565	1.74511	1.05163	1.72797
A01_VARUNA_g3235.t1	AT4G24820	protein.degradation	-	0.109753	0.0536499	0	0.127267	0.074997	0.102119
A01_VARUNA_g3236.t1	AT1G60060	not assigned.unknown	-	0.396297	0.520293	0.0229136	0.446716	0.256876	0.666993
A01_VARUNA_g3238.t1	AT3G17700	transport.cyclic nucleotide or calcium regulated channels	-	0.0127641	0	0	0	0	0.0152862
A01_VARUNA_g324.t1	AT4G35180	transport.amino acids	-	0.249651	0.111619	0.0722045	0.471507	0.237119	0.433009
A01_VARUNA_g3241.t1	AT1G64030	protein.degradation	-	0.0271698	0	0	0	0.0213461	0.0144897
A01_VARUNA_g3243.t1	AT1G60140	minor CHO metabolism.trehalose	-	0.132027	0.238213	0.000268517	0	0.296684	4.99002e-05
A01_VARUNA_g3246.t1	AT1G60160	transport.potassium	-	0.609872	1.15192	0.167471	1.0944	1.27932	1.8396
A01_VARUNA_g3247.t1	AT1G60170	RNA.processing	-	0.00020926	0.00042424	1.96676	0	0	4.9711e-05
A01_VARUNA_g3248.t1	AT1G60190	protein.degradation	-	0.189934	0.72382	0.0854996	0.935063	1.29188	0.282987
A01_VARUNA_g3249.t1	AT1G60200	RNA.processing	-	0.000187998	0.162291	7.13902e-05	0.415213	0.189646	0.180125
A01_VARUNA_g325.t1	AT4G35140	not assigned.no ontology	-	0.990461	0.518122	0.0596236	0.290279	0.000453784	0.25121
A01_VARUNA_g3251.t1	AT1G60280	development.unspecified	NAC	0.0126713	0	0	0	0	0
A01_VARUNA_g3253.t1	AT2G42475	#N/A	-	0	0	0	0	0.129886	0
A01_VARUNA_g3254.t1	AT4G19560	cell.cycle	-	0	0	0	0.12924	0.104046	0.167691
A01_VARUNA_g3255.t1	-	-	-	0	0	0	0.0898169	0	0.0438147
A01_VARUNA_g3256.t1	AT5G06160	RNA.processing	-	0.330665	0.215114	0.0350601	0.184089	0.0372571	0.126481
A01_VARUNA_g3257.t1	AT1G60420	not assigned.no ontology	-	21.1182	9.97728	3.47799	19.7559	17.0942	10.0562
A01_VARUNA_g3258.t1	-	-	-	0	0	0	0.0198945	0	0
A01_VARUNA_g3259.t1	AT1G60250	RNA.regulation of transcription	-	0.048809	0	0	0	0	0
A01_VARUNA_g326.t1	AT4G35130	not assigned.no ontology	-	0.374497	0.399639	0.303767	0.429948	0.258491	0.457496
A01_VARUNA_g3261.t1	AT1G60500	misc.dynamin	-	0.426306	0.611231	0.220914	1.02106	0.8415	0.579601
A01_VARUNA_g3262.t1	AT4G38092	not assigned.no ontology	-	0	0.0584461	0	2.39327	0.734477	0.610759
A01_VARUNA_g3266.t1	AT1G60460	not assigned.unknown	-	0	6.79871e-06	0.277629	1.06852	0.52164	0.893064
A01_VARUNA_g3268.t1	AT1G60500	misc.dynamin	-	0.0356967	0.0107629	0	0	0.0147706	0
A01_VARUNA_g327.t1	AT4G35110	not assigned.unknown	-	0.000117909	0.000108617	1.84379e-05	0.000126868	0.283937	3.95595e-05
A01_VARUNA_g3271.t1	AT1G60500	misc.dynamin	-	0.824292	0.228906	0.180405	0.975721	0.560201	0.482973
A01_VARUNA_g3272.t1	AT2G29880	not assigned.unknown	-	1.00145e-05	0.000205064	0	0.00012272	0.000291645	8.6479e-05
A01_VARUNA_g3273.t1	AT2G29880	not assigned.unknown	-	0.482804	0.0472394	0	0.0439892	0.595619	0
A01_VARUNA_g3274.t1	AT1G60560	RNA.regulation of transcription	-	1.73482	1.40298	0.638749	1.6121	1.61171	1.22569
A01_VARUNA_g3275.t1	AT1G19880	cell.division	-	0	0	0	0	0	0.132428
A01_VARUNA_g3277.t1	AT1G60600	Co-factor and vitamine metabolism.folate & vitamine K	-	0.689569	0.417695	0.0940959	0.752757	1.02053	1.86813
A01_VARUNA_g3278.t1	AT1G60610	protein.degradation	-	0.257209	0.986699	2.24448e-05	0.0844407	4.63898e-05	0.215751
A01_VARUNA_g3279.t1	AT1G60620	RNA.transcription	-	2.41766	2.0609	0.690984	2.95639	2.5629	1.65078
A01_VARUNA_g328.t1	AT4G35100	transport.Major Intrinsic Proteins	-	15.8632	18.085	14.5544	17.1253	4.45244	28.706
A01_VARUNA_g3280.t1	AT1G60630	signalling.receptor kinases	-	0.0803421	0.58308	0.517402	0.0648804	0.20861	1.54487
A01_VARUNA_g3281.t1	AT1G60640	not assigned.unknown	-	0.695356	0.783632	0.057223	2.46829	4.05969	1.54034
A01_VARUNA_g3282.t1	AT1G60650	RNA.RNA binding	-	0.0816082	0	0.0633186	0.160958	0.16202	0.249839
A01_VARUNA_g3283.t1	AT1G60660	redox.ascorbate and glutathione	-	6.35699	3.86739	3.35865	0.65318	0.835545	0.235244
A01_VARUNA_g3284.t1	AT1G60670	not assigned.no ontology	-	0.114108	0.0573701	0	0.110528	0	0.0245299
A01_VARUNA_g3286.t1	AT1G60670	not assigned.no ontology	-	0	0	0	0.000125084	0.0043416	0.00014321
A01_VARUNA_g3287.t1	AT1G60750	hormone metabolism.auxin	-	0	0	0	0	0.0277431	0
A01_VARUNA_g329.t1	AT4G35090	redox.dismutases and catalases	-	0.0116014	0.0700733	0.0188441	0.0139634	0.0198684	0.136396
A01_VARUNA_g3290.t1	AT1G60770	RNA.regulation of transcription	-	2.50894	1.92622	0.509717	0	0	0
A01_VARUNA_g3293.t1	AT1G63350	stress.biotic	-	0.0607123	0.0490163	0.116088	0.543052	0.208526	0.315365
A01_VARUNA_g3294.t1	AT1G60780	protein.targeting	-	11.4992	9.90822	5.4867	7.49737	7.59407	5.63307
A01_VARUNA_g3295.t1	AT3G62440	protein.degradation	-	0.021251	0.0276083	0.0167334	0.0433	0.0510012	0.0350362
A01_VARUNA_g3296.t1	AT1G60800	signalling.receptor kinases	-	0.0503555	0.0284359	0.176169	0.11466	0.18356	1.29913
A01_VARUNA_g3299.t1	AT3G08840	not assigned.no ontology	-	0.24726	0.247161	0.187954	0.163281	0.313454	1.05595
A01_VARUNA_g33.t1	AT4G39350	cell wall.cellulose synthesis	-	0.0431705	0.0510831	0	0	0.00435112	0.236606
A01_VARUNA_g330.t1	AT4G35080	transport.metal	-	3.20931	1.32682	0.779704	4.80384	2.67617	1.12569
A01_VARUNA_g3300.t1	-	-	-	0.21515	0.517113	0.13978	0	0	0
A01_VARUNA_g3302.t1	AT1G60900	RNA.processing	-	0.281254	0.125446	0.320629	0.134503	0.141995	0.135169
A01_VARUNA_g3303.t1	AT1G74090	secondary metabolism.sulfur-containing	-	0.0162681	0	0	0	0	0
A01_VARUNA_g3304.t1	AT1G60940	protein.postranslational modification	-	0.748995	0.246821	0.112726	0.902854	0.969971	0.630588
A01_VARUNA_g3305.t1	-	-	-	0.249256	0.131869	0.15291	0.134285	0.290744	0.219442
A01_VARUNA_g3307.t1	AT1G10950	not assigned.no ontology	-	0.341516	3.32887	3.64923	0.470226	0.00293868	0.340284
A01_VARUNA_g3308.t1	AT1G60950	PS.lightreaction	-	19.952	21.1009	9.16774	6.7711	13.7161	28.7635
A01_VARUNA_g3309.t1	AT1G60960	transport.metal	-	5.48177	8.28755	5.53385	3.71466	10.0701	13.1829
A01_VARUNA_g331.t1	AT4G35070	protein.degradation	-	0.105764	0.434655	0.119063	0.0419592	0.29302	0.31664
A01_VARUNA_g3310.t1	AT5G09890	protein.postranslational modification	-	0.199758	0.176784	0.044635	0.531574	1.14424	0.417691
A01_VARUNA_g3313.t1	AT1G60980	hormone metabolism.gibberelin	-	1.18115	65.9773	40.2892	0.101653	52.539	133.604
A01_VARUNA_g3314.t1	AT1G49040	cell.division	-	0	0	1.55701e-05	0.0597505	0.0787769	0.036662
A01_VARUNA_g3316.t1	AT1G60990	not assigned.no ontology	-	0.00437175	0.000612947	0.318124	6.28396e-05	0.000775986	0.253088
A01_VARUNA_g3318.t1	AT1G60995	not assigned.no ontology	-	6.96776	5.24501	2.17533	7.05736	5.52921	4.04274
A01_VARUNA_g3319.t1	AT3G13290	development.unspecified	-	0.0191515	0.0272925	0.00425101	1.08614	0.862395	0.500198
A01_VARUNA_g332.t1	AT4G35060	metal handling.binding, chelation and storage	-	0	0	0	0.331839	0	0
A01_VARUNA_g3320.t1	AT5G27260	not assigned.unknown	-	1.01832	1.6834	0.260838	0.0923646	0.627138	0.754128
A01_VARUNA_g3321.t1	AT1G61010	RNA.processing	-	7.71744	5.66993	2.84396	5.72207	5.34738	4.84301
A01_VARUNA_g3322.t1	AT1G61040	development.unspecified	-	0.257454	0.154126	1.78264e-05	0.102409	0	0
A01_VARUNA_g3323.t1	AT2G02130	stress.biotic	-	0.0268381	0	0	0	0	0
A01_VARUNA_g3326.t1	AT1G61100	stress.biotic	-	2.7719	0.775275	1.3267	4.22236	0.848161	0.469931
A01_VARUNA_g333.t1	AT4G35040	RNA.regulation of transcription	bZIP	0.213298	0.210057	0.155647	0.117476	0.536983	0.144774
A01_VARUNA_g3330.t1	AT2G19490	DNA.synthesis/chromatin structure	-	0	0	0	0	0	0.0317155
A01_VARUNA_g3331.t1	AT1G61130	protein.degradation	-	0.10301	0.0921528	0	0.0845034	0.0033212	0
A01_VARUNA_g3332.t1	AT1G61140	RNA.regulation of transcription	-	0	0	0	0.0246946	0	0.021575
A01_VARUNA_g3333.t1	AT1G61150	not assigned.no ontology	-	0.705588	0.147455	0.190153	0.49624	0.464796	0.268431
A01_VARUNA_g3334.t1	AT1G11120	not assigned.unknown	-	0.218525	0	0	0.119077	0	0.030988
A01_VARUNA_g3335.t1	AT1G61170	not assigned.unknown	-	2.36846	0.0282213	0.154264	1.22287	0.340175	0.184856
A01_VARUNA_g3337.t1	-	-	-	0.198643	0.374884	0	0.18985	0	0.0405312
A01_VARUNA_g334.t1	AT4G35030	protein.postranslational modification	-	0.0117265	0.218231	0	0	0.195422	0.1877
A01_VARUNA_g3343.t1	AT1G34047	stress.biotic	-	0	0.176742	0	0	0	0.0464159
A01_VARUNA_g3344.t1	AT1G34047	stress.biotic	-	0	0.0840169	0.065072	0	0	0
A01_VARUNA_g3345.t1	AT1G34047	stress.biotic	-	0	0	0.0646518	0	0	0.0438147
A01_VARUNA_g3348.t1	AT1G61210	not assigned.no ontology	-	0.000787552	0.000349854	0.00030993	0.000113407	0.000317504	0.000112016
A01_VARUNA_g3349.t1	AT1G61215	RNA.regulation of transcription	-	0.451495	0.228825	0.0395974	0.606985	0.561562	0.225578
A01_VARUNA_g3350.t1	AT1G61240	not assigned.unknown	-	4.61592	2.90034	1.38021	3.75939	2.75147	2.21281
A01_VARUNA_g3352.t1	-	-	-	0	0	0	0	0	0.0219066
A01_VARUNA_g3353.t1	AT2G32440	hormone metabolism.gibberelin	-	0.0407031	0.0528897	0	0.613061	0.755711	0.474799
A01_VARUNA_g3354.t1	AT1G61260	not assigned.unknown	-	0.227937	0.125797	0	0.218697	0.113716	0.080391
A01_VARUNA_g3356.t1	AT1G61330	protein.degradation	-	0.000792492	0	0	0	0.000527315	0
A01_VARUNA_g3358.t1	AT1G61330	protein.degradation	-	6.88363e-06	0.0919159	0	0	0.00028035	0
A01_VARUNA_g336.t1	AT4G35010	misc.gluco-, galacto- and mannosidases	-	0.0190136	0.0391161	0	0	0.0325105	0.0218742
A01_VARUNA_g3360.t1	AT1G61340	development.unspecified	-	0.127132	0.822973	0.255608	0.0570526	1.59498	0.586799
A01_VARUNA_g3362.t1	AT5G55940	development.unspecified	-	0	0.068563	0	1.54571	2.04512	1.12987
A01_VARUNA_g3363.t1	AT1G61380	signalling.receptor kinases	-	0.0798815	0.141169	0.307811	0.220295	0.255657	0.146583
A01_VARUNA_g3364.t1	AT1G61490	signalling.receptor kinases	-	0.00925381	0	0	0.0181663	0.0157652	0
A01_VARUNA_g3365.t1	AT3G05858	not assigned.unknown	-	0	0	0	0.171928	0	0
A01_VARUNA_g3367.t1	AT3G07360	protein.degradation	-	0	0	0	0	0.0660368	0
A01_VARUNA_g3368.t1	AT5G18330	protein.degradation	-	0.498408	0.0454606	0.125084	0.586177	0.228138	0.0806008
A01_VARUNA_g3369.t1	AT3G05930	stress.abiotic	-	0.0175732	0.0266472	0	0	0	0.0203767
A01_VARUNA_g337.t1	AT4G34990	RNA.regulation of transcription	MYB	11.3534	8.67406	0.702666	7.841	6.84103	1.13242
A01_VARUNA_g3370.t1	AT1G61440	signalling.receptor kinases	-	0.0275285	0	0	0.0461209	0	0
A01_VARUNA_g3371.t1	AT1G61520	PS.lightreaction	-	48.8976	41.8541	53.254	34.984	33.5554	104.68
A01_VARUNA_g3372.t1	AT1G61560	stress.biotic	-	0.0190975	0.0521221	0.114964	0.02541	0.0805033	0.26034
A01_VARUNA_g3373.t1	-	-	-	0.0162761	0.0233099	0.0263754	0	0	0.0373762
A01_VARUNA_g3375.t1	AT2G34930	stress.biotic	-	0	0	0	0.0111041	0	0
A01_VARUNA_g338.t1	AT4G34970	cell.organisation	-	11.1574	10.4321	0	11.6953	26.6309	2.0604
A01_VARUNA_g3380.t1	-	-	-	0.108644	0.648151	0.822485	0.0411814	0.0897469	0.683125
A01_VARUNA_g3383.t1	AT1G61590	protein.postranslational modification	-	0	0	0	0.0785756	0.206143	0.0395095
A01_VARUNA_g3385.t1	AT1G61610	protein.postranslational modification	-	1.04902	1.56707	1.05642	1.23271	1.43436	0.712168
A01_VARUNA_g3386.t1	AT3G51120	RNA.regulation of transcription	C3H	0.286452	0.374668	1.11172	0	0	0
A01_VARUNA_g3388.t1	AT1G61610	protein.postranslational modification	-	0	0	0	0.0152368	0	0.00928512
A01_VARUNA_g3389.t1	AT1G61620	protein.degradation	-	16.0311	15.0137	5.09276	12.3481	11.839	8.94058
A01_VARUNA_g339.t1	AT4G34960	cell.cycle	-	13.6892	8.78669	3.1097	14.0233	8.40371	6.46276
A01_VARUNA_g3390.t1	AT4G05120	transport.unspecified cations	-	0	0.0199823	0	0.0113672	0	0
A01_VARUNA_g3391.t1	AT1G61630	transport.unspecified cations	-	0	0.0197338	0.0223342	0.0105484	0.0222847	0.0302516
A01_VARUNA_g3392.t1	AT1G61640	not assigned.no ontology	-	2.65327	1.35382	0.491261	2.61888	1.23444	0.696364
A01_VARUNA_g3393.t1	-	-	-	0.0240772	0	0	0	0	0
A01_VARUNA_g3394.t1	AT1G61660	RNA.regulation of transcription	bHLH	0.0129327	0.132779	0.425942	0	0	0.19606
A01_VARUNA_g3397.t1	-	-	-	0.147312	0	0	0	0	0
A01_VARUNA_g3398.t1	AT1G03070	not assigned.no ontology	-	0	0	0	0.039971	0	0
A01_VARUNA_g3399.t1	AT1G20696	RNA.regulation of transcription	-	0.0157716	0	0	0.0113907	0	0
A01_VARUNA_g34.t1	AT4G39360	not assigned.unknown	-	0	0	0.231588	0.12172	0	0.154274
A01_VARUNA_g340.t1	AT4G34950	development.unspecified	-	3.51369	13.367	1.31996	13.4251	9.85699	4.62879
A01_VARUNA_g3400.t1	AT1G61667	not assigned.unknown	-	1.90196	0.566917	0.110464	2.46066	1.21043	0.608701
A01_VARUNA_g3401.t1	AT1G61670	not assigned.no ontology	-	7.17079	8.21645	6.69971	6.82397	8.42082	7.70573
A01_VARUNA_g3402.t1	AT1G61840	not assigned.no ontology	-	0.0222474	0.0394246	0	0.0133679	0.0179935	0
A01_VARUNA_g3403.t1	AT2G35120	PS.photorespiration	-	0.14983	0.100631	0	0	0	0
A01_VARUNA_g3404.t1	AT1G61690	not assigned.no ontology	-	2.9192	2.17835	1.68067	1.9945	3.53701	1.61839
A01_VARUNA_g3405.t1	AT1G61700	RNA.transcription	-	12.3106	4.03766	0.242486	4.90419	4.73807	0.652098
A01_VARUNA_g3406.t1	AT1G61720	secondary metabolism.flavonoids	-	0.077666	0.115718	0	64.6202	122.938	59.8509
A01_VARUNA_g3407.t1	AT1G61730	RNA.regulation of transcription	GeBP	15.1006	9.7527	4.25769	12.5234	9.24795	6.03344
A01_VARUNA_g3408.t1	AT1G61740	not assigned.unknown	-	0.203152	0.289681	0.354197	0.1993	0.226402	0.339678
A01_VARUNA_g341.t1	AT4G34940	not assigned.no ontology	-	0.138041	0	0.0412403	0.0684138	0	0.00866165
A01_VARUNA_g3410.t1	AT1G61760	not assigned.no ontology	-	0.0548934	0	0	0.172112	0	0
A01_VARUNA_g3411.t1	AT1G61770	stress.abiotic	-	5.9317	5.04553	4.48393	5.96744	5.60466	5.80314
A01_VARUNA_g3412.t1	AT1G61790	transport.sugars	-	0.194841	0.160226	0.128823	0.170433	0.0883294	0.0480006
A01_VARUNA_g3413.t1	AT1G61790	transport.sugars	-	0	0	0	0.0116461	0.0265051	0
A01_VARUNA_g3415.t1	-	-	-	0	0	0	0	0	0.016147
A01_VARUNA_g3416.t1	AT1G61800	transport.metabolite transporters at the envelope membrane	-	0	5.81633e-07	3.65247e-07	0	0	5.64811e-07
A01_VARUNA_g3417.t1	AT1G61820	misc.gluco-, galacto- and mannosidases	-	0.0359101	0.162807	0.284145	0.247587	0.0409291	0.0137463
A01_VARUNA_g342.t1	AT4G34910	protein.synthesis	-	6.6601	6.52115	2.42256	5.31727	5.70505	3.71314
A01_VARUNA_g3420.t1	AT1G61810	misc.gluco-, galacto- and mannosidases	-	0	0.0164914	0	0	0	0
A01_VARUNA_g3421.t1	AT1G12330	not assigned.unknown	-	0.011593	0.13743	0	0	0.0978992	0.038726
A01_VARUNA_g3422.t1	AT1G61860	protein.postranslational modification	-	0.0108609	0.013482	0.017586	0.0260625	0	0.0238184
A01_VARUNA_g3423.t1	AT1G61870	not assigned.no ontology	-	8.50493	5.27604	1.94996	5.15158	6.08052	4.80705
A01_VARUNA_g3424.t1	AT1G61890	transport.misc	-	0.85271	3.43332	4.6788	0.18837	3.02662	2.52188
A01_VARUNA_g3425.t1	-	-	-	0	0.0715943	0	0	0	0
A01_VARUNA_g3426.t1	AT2G17905	#N/A	-	0	0.0143125	0.00810569	0	0	0
A01_VARUNA_g3427.t1	AT1G61900	not assigned.no ontology	-	0.230157	0.175025	6.52745e-07	0.627592	0.482762	0.534325
A01_VARUNA_g3428.t1	AT1G62120	RNA.regulation of transcription	-	1.21738	0.691356	0.137752	1.38972	1.10951	0.982741
A01_VARUNA_g3429.t1	AT1G62120	RNA.regulation of transcription	-	1.28541	1.05097	0.314046	1.62474	1.13987	1.0603
A01_VARUNA_g343.t1	AT4G34890	nucleotide metabolism.degradation	-	4.70422	6.24491	2.29194	6.70175	4.25035	3.49734
A01_VARUNA_g3430.t1	AT1G61970	RNA.regulation of transcription	-	0.572767	0.50348	0.181957	1.15887	0.751088	0.608226
A01_VARUNA_g3432.t1	AT3G24495	DNA.repair	-	1.08789	1.80486	0.0980999	0.757439	1.07737	1.47998
A01_VARUNA_g3433.t1	AT3G24420	not assigned.no ontology	-	0.123275	0.0253308	0	0	0	0
A01_VARUNA_g3434.t1	AT3G24550	signalling.receptor kinases	-	0	0	0	0.0119433	0	0
A01_VARUNA_g3435.t1	AT3G24350	cell.vesicle transport	-	5.14147	3.86082	1.59646	5.14777	4.58274	2.89781
A01_VARUNA_g3436.t1	AT1G55360	not assigned.unknown	-	0	0	0	0	0.0533483	0
A01_VARUNA_g3437.t1	AT3G24310	RNA.regulation of transcription	MYB	0.0962104	0.107741	0	0.302831	0.342206	0.107039
A01_VARUNA_g344.t1	AT4G34880	misc.nitrilases, *nitrile lyases, berberine bridge enzymes, reticuline oxidases, troponine reductases	-	0.0133511	0	0	0.0247554	0.0407158	0.0144571
A01_VARUNA_g3440.t1	ATMG00560	protein.synthesis	-	502.188	488.71	360.381	712.717	403.303	487.95
A01_VARUNA_g3441.t1	AT3G24300	transport.ammonium	-	0.00935639	0	0	0.173875	0.0604136	0
A01_VARUNA_g3442.t1	AT3G23940	not assigned.no ontology	-	2.42721	2.42027	0.203216	5.17629	5.0926	4.64069
A01_VARUNA_g3443.t1	AT2G37880	not assigned.unknown	-	0.0700758	0	0	0	0	0
A01_VARUNA_g3444.t1	AT3G24020	stress.biotic	-	0	0.0800474	0	0.0257644	0.908257	4.1605
A01_VARUNA_g3445.t1	AT3G24040	misc.UDP glucosyl and glucoronyl transferases	-	2.50411	1.87412	1.07088	1.2859	1.51053	1.56916
A01_VARUNA_g3446.t1	AT5G45100	protein.degradation	-	0.342781	0.573235	0.0387224	0.283223	1.50826	0.901206
A01_VARUNA_g3447.t1	AT3G24060	not assigned.no ontology	-	0.611113	0.0520007	0	0	0.0943462	0
A01_VARUNA_g3448.t1	AT3G24070	RNA.regulation of transcription	-	0.0451041	0.277406	0.232243	0.472638	0.405761	0.174222
A01_VARUNA_g345.t1	AT4G34870	cell.cycle	-	314.302	158.762	30.3904	199.895	148.614	144.471
A01_VARUNA_g3451.t1	-	-	-	0.394859	0.773871	0.666089	1.56423	1.14425	1.2541
A01_VARUNA_g3452.t1	AT3G24110	signalling.calcium	-	0.0252524	0.473665	0.856066	0.122433	0	0.481974
A01_VARUNA_g3453.t1	AT3G24120	RNA.regulation of transcription	G2-like	3.5105	4.78734	3.54693	5.97189	4.61856	5.4195
A01_VARUNA_g3454.t1	AT3G24130	cell wall.pectin*esterases	-	0.12105	0	0	0	0	0
A01_VARUNA_g3455.t1	AT3G24140	RNA.regulation of transcription	bHLH	0.114152	0.0236728	1.22663	0.0656975	0	1.42381
A01_VARUNA_g3456.t1	AT3G30739	#N/A	-	0	4.43004e-07	0	0	0	0
A01_VARUNA_g3458.t1	AT3G24150	not assigned.unknown	-	0.369044	0.180974	0.0454114	0.044373	0.306486	0.175521
A01_VARUNA_g3459.t1	AT3G24160	not assigned.no ontology	-	14.2418	12.9719	8.49553	14.102	12.9734	10.6587
A01_VARUNA_g3460.t1	AT3G24260	not assigned.unknown	-	0	0	0	0	0.028402	0
A01_VARUNA_g3461.t1	AT3G24190	not assigned.no ontology	-	0.0672135	0.112035	0	0.0788366	0.0573323	0
A01_VARUNA_g3463.t1	AT3G24225	development.unspecified	-	0	0.491907	0.422213	0	0	0.402364
A01_VARUNA_g3466.t1	AT3G24140	RNA.regulation of transcription	bHLH	0	0.025908	0	0	0	0
A01_VARUNA_g3467.t1	AT3G24250	not assigned.no ontology	-	0.667172	0.335685	0	0.254459	1.70548	0
A01_VARUNA_g3468.t1	AT3G24260	not assigned.unknown	-	0.027698	0	0	0	0	0
A01_VARUNA_g347.t1	AT4G34850	secondary metabolism.flavonoids	-	0.0176713	0.0558398	0	0.0244547	0	0.0199874
A01_VARUNA_g3470.t1	AT3G23820	cell wall.precursor synthesis	-	0.961252	1.30102	0.378425	2.30552	10.2479	1.15471
A01_VARUNA_g3471.t1	AT4G32720	RNA.regulation of transcription	-	1.60502	1.1947	0.592174	0	0.0672095	0.260255
A01_VARUNA_g3472.t1	AT5G47320	protein.synthesis	-	1.42587e-05	0	0.000607536	0.202681	2.06254e-05	0.000197234
A01_VARUNA_g3473.t1	AT3G23810	amino acid metabolism.degradation	-	42.9389	6.42611	0.368315	12.8003	30.6332	0.919461
A01_VARUNA_g3474.t1	AT3G23805	signalling.misc	-	12.4531	7.61826	1.01681	11.4252	14.5496	1.80613
A01_VARUNA_g3477.t1	AT3G23750	signalling.receptor kinases	-	2.73163	3.10286	1.53635	5.31197	4.51016	3.95133
A01_VARUNA_g3479.t1	AT2G31670	not assigned.no ontology	-	4.53858	2.54659	1.93481	4.88502	4.39467	3.69375
A01_VARUNA_g348.t1	AT4G34830	not assigned.no ontology	-	1.28551	1.21775	0.514104	1.45495	1.66218	2.45042
A01_VARUNA_g3480.t1	AT3G23710	protein.targeting	-	8.71407	4.55956	1.12986	8.24058	5.68584	3.60907
A01_VARUNA_g3481.t1	AT1G45688	not assigned.unknown	-	0.0711713	0.259371	0	0.0253736	0.202649	0.100169
A01_VARUNA_g3482.t1	AT3G18295	not assigned.unknown	-	0	0	0	0	0.0272626	0
A01_VARUNA_g3483.t1	AT2G28010	RNA.regulation of transcription	-	0.613025	0	0	0.380831	0.0215927	0
A01_VARUNA_g3484.t1	AT3G23690	RNA.regulation of transcription	bHLH	7.75211	1.88053	0.811081	9.45669	2.41244	1.45797
A01_VARUNA_g3485.t1	AT3G23670	cell.organisation	-	3.99174	3.93653	0.647335	2.48991	3.31016	2.32242
A01_VARUNA_g3486.t1	AT5G64960	cell.cycle	-	2.71917	0.720265	0.263873	3.57292	2.9416	1.83855
A01_VARUNA_g3487.t1	AT3G23640	major CHO metabolism.degradation	-	0.0982851	0.0771258	0	0.0571732	0.239986	0.0521676
A01_VARUNA_g3488.t1	AT3G23640	major CHO metabolism.degradation	-	0.335596	0.532477	0.0749542	0.0276961	0.318449	0.978915
A01_VARUNA_g349.t1	AT4G34750	hormone metabolism.auxin	-	2.18001	0.740775	0.130271	0.767596	0.959582	0.176783
A01_VARUNA_g3490.t1	AT5G32613	RNA.regulation of transcription	-	0	0	0	0	0.0225367	0.0167033
A01_VARUNA_g3492.t1	AT3G23630	hormone metabolism.cytokinin	-	0.0162273	0	0	0	0	0
A01_VARUNA_g3496.t1	AT3G23620	protein.synthesis	-	14.4774	11.8956	6.79083	10.046	10.0672	9.89633
A01_VARUNA_g3498.t1	AT3G42960	misc.alcohol dehydrogenases	-	0.0574808	0.0164596	0	0.0191088	0	0.0145303
A01_VARUNA_g3499.t1	AT3G23605	protein.degradation	-	4.49667	1.87054	0.830874	5.03856	2.22043	1.88737
A01_VARUNA_g35.t1	AT5G36228	not assigned.unknown	-	1.00124	0.61188	0.3136	3.0083	1.42737	1.48224
A01_VARUNA_g350.t1	AT4G34740	nucleotide metabolism.synthesis	-	2.61605	3.82157	0.60052	1.82634	3.81821	2.35214
A01_VARUNA_g3500.t1	AT3G23600	misc.misc2	-	0.051562	0.000711871	0.00110659	1.91875e-05	0.00128664	0
A01_VARUNA_g3501.t1	AT3G24180	not assigned.unknown	-	1.1646	1.15245	0.770022	1.09149	0.969857	0.481467
A01_VARUNA_g3502.t1	AT3G23590	not assigned.unknown	-	0.00520695	0	0	0	0	0.0057039
A01_VARUNA_g3503.t1	AT3G23560	transport.misc	-	0.267622	0.0568468	0.0574319	0.290538	0.127704	0.0368364
A01_VARUNA_g3504.t1	AT3G23560	transport.misc	-	0	0.132185	0.0859283	0.142495	0	0.24153
[truncated: 110,552 more rows]

## Sheet: S4
Supplementary Table 4. Expression values of variety-specific transcripts. The corresponding Arabidopsis orthologs, Mapman pathway subcategories, and transcription factor categories are also mentioned
EH2 specific transcripts								PJK specific transcripts
Brassica ID	AT ID	E15_TPM	E30_TPM	E45_TPM	Average TPM	Mapman Pathway		Brassica ID	AT ID	P15_TPM	P30_TPM	P45_TPM	Average TPM	Mapman Pathway
MSTRG.8943.1		93916.7	0	150202	81373	-		MSTRG.13907.2		0	1012.47	0	337.492	-
A08_VARUNA_g3276.t1	AT1G11840	167.052	85.6565	190.706	147.805	Biodegradation of Xenobiotics.lactoylglutathione lyase		MSTRG.13909.2		0	596.736	0	198.912	-
MSTRG.32623.2	AT2G37600	106.323	78.4258	60.7166	81.8219	protein.synthesis		MSTRG.13907.5		0	249.918	0	83.3059	-
MSTRG.30659.1		69.4092	78.0957	16.0099	54.5049	-		B07_VARUNA_g6297.t1	AT3G04120	50.6141	69.6197	81.8137	67.3492	glycolysis.cytosolic branch
B05_VARUNA_g769.t1		144.823	5.68049	3.67738	51.3937	-		MSTRG.13909.5		0	170.489	0	56.8296	-
MSTRG.583.2	AT4G28520	1.21279e-05	0	134.486	44.8286	development.storage proteins		MSTRG.13907.4		0	163.054	0	54.3513	-
MSTRG.26846.2	AT1G36240	73.5117	40.7312	13.3425	42.5285	protein.synthesis		MSTRG.7116.4	AT3G08770	79.8854	63.6678	0.794494	48.1159	lipid metabolism.lipid transfer proteins etc
MSTRG.16419.1	AT3G59070	64.4924	26.2644	23.3734	38.0434	hormone metabolism.auxin		MSTRG.7369.1		36.3685	44.7022	45.7261	42.2656	-
MSTRG.27560.1		41.8914	46.3685	16.5751	34.945	-		B07_VARUNA_g4354.t1		26.9467	55.9489	38.6423	40.5126	-
MSTRG.8591.3	AT3G62290	44.1901	30.9793	26.6038	33.9244	protein.targeting		MSTRG.15454.3	AT2G17390	36.0931	38.8415	29.0645	34.6664	RNA.regulation of transcription
MSTRG.35347.1	AT1G80070	39.7637	35.8568	21.0153	32.2119	RNA.processing		MSTRG.1139.8	AT4G27140	0.00478059	0	97.8867	32.6305	development.storage proteins
MSTRG.45579.2	AT1G15120	31.8458	26.7047	17.31	25.2869	mitochondrial electron transport / ATP synthesis.cytochrome c reductase		A02_VARUNA_g4361.t1	AT5G39130	0.81171	47.9652	45.9636	31.5802	stress.abiotic
MSTRG.20077.1	AT5G61790	23.6364	20.5835	20.5922	21.604	signalling.calcium		MSTRG.1139.7	AT4G27140	0.0301471	0	85.7897	28.6066	development.storage proteins
MSTRG.37168.4		26.8713	11.0398	25.234	21.0483	-		MSTRG.7737.1	AT2G03020	60.291	9.53188	1.57882	23.8006	stress.abiotic
MSTRG.45815.2	AT4G22670	23.0361	16.3878	13.5769	17.6669	not assigned.no ontology		MSTRG.1709.1	AT5G53905	27.9436	24.8679	16.0244	22.9453	not assigned.unknown
A04_VARUNA_g825.t1		18.3427	0	33.2898	17.2108	-		B02_VARUNA_g5678.t1	AT4G11320	3.9134	48.1582	10.1192	20.7303	protein.degradation
MSTRG.10167.3	AT2G44060	18.7848	26.5934	5.8242	17.0675	development.late embryogenesis abundant		MSTRG.26003.1	AT5G53740	21.9787	16.891	22.2776	20.3824	not assigned.unknown
B06_VARUNA_g2031.t1	AT1G61520	22.2001	10.2259	16.1971	16.2077	PS.lightreaction		MSTRG.13909.1		0	54.7893	0	18.2631	-
MSTRG.32328.4	AT5G62300	28.8298	9.34891	10.0986	16.0924	protein.synthesis		B05_VARUNA_g1350.t1	AT3G59030	18.9579	24.9394	5.9113	16.6029	transport.ABC transporters and multidrug resistance systems
MSTRG.14922.1		21.494	14.9607	11.5758	16.0102	-		MSTRG.13910.1		0	46.8771	0	15.6257	-
A08_VARUNA_g2380.t1	AT4G38970	19.119	16.6695	10.5394	15.4426	PS.calvin cycle		B08_VARUNA_g1491.t1	AT3G51240	1.82592	24.6738	16.3013	14.267	secondary metabolism.flavonoids
MSTRG.24135.2	AT5G22880	29.5389	13.9176	2.75065	15.4024	DNA.synthesis/chromatin structure		MSTRG.35516.4	AT1G17560	21.7775	11.9465	5.16328	12.9624	protein.synthesis
MSTRG.42853.1		9.96911	17.0658	13.8485	13.6278	-		B03_VARUNA_g4696.t1	AT4G04750	3.38334	26.7243	7.34394	12.4839	transport.sugars
MSTRG.10894.1		7.86767	7.8469	22.9775	12.8974	-		MSTRG.13908.1		0	37.3957	0	12.4652	-
MSTRG.41339.1		10.6584	26.3283	1.62724	12.8713	-		B08_VARUNA_g671.t1		5.94062	19.4453	11.2915	12.2258	-
MSTRG.45269.1	AT1G24260	28.4272	9.34817	0.42303	12.7328	RNA.regulation of transcription		MSTRG.17720.4	AT1G53580	10.6755	13.0337	11.8823	11.8638	Biodegradation of Xenobiotics.hydroxyacylglutathione hydrolase
MSTRG.5516.3	AT5G20180	21.6562	9.51178	6.44003	12.536	protein.synthesis		MSTRG.7069.6	AT3G09735	13.7296	9.91375	10.5179	11.3871	RNA.regulation of transcription
MSTRG.32205.4	AT5G56150	14.4766	12.5441	10.1653	12.3954	protein.degradation		A10_VARUNA_g1178.t1	AT4G27280	20.7748	10.8	2.06222	11.2123	signalling.calcium
A06_VARUNA_g471.t1	AT5G59970	19.6663	15.4474	1.49435	12.2027	DNA.synthesis/chromatin structure		A01_VARUNA_g4163.t1	AT3G15450	24.7134	1.75486	6.71521	11.0611	hormone metabolism.auxin
B03_VARUNA_g782.t1	AT5G17090	14.5608	13.0525	8.91814	12.1772	not assigned.unknown		MSTRG.28325.1	AT4G31720	13.1614	9.49825	10.0044	10.888	RNA.transcription
B02_VARUNA_g3340.t1	AT5G54500	21.745	11.6616	2.36917	11.9253	lipid metabolism.'exotics'(steroids, squalene etc)		A08_VARUNA_g2657.t1	AT5G05020	0	0	32.1174	10.7058	not assigned.unknown
MSTRG.30433.1		12.8077	11.6538	11.2005	11.8873	-		MSTRG.7597.1	AT3G22110	12.6551	8.93985	10.0248	10.5399	protein.degradation
MSTRG.32209.4	AT5G56010	14.8668	12.9421	6.92539	11.5781	stress.abiotic		B05_VARUNA_g1788.t1		12.9337	10.2704	8.33597	10.5134	-
MSTRG.4267.1		14.0104	13.9349	6.64161	11.529	-		MSTRG.4239.3	AT5G45420	11.49	13.339	6.47571	10.4349	RNA.regulation of transcription
MSTRG.20975.2		7.47858	15.9742	11.1222	11.525	-		MSTRG.22225.2		26.0085	3.89938	0.838041	10.2487	-
MSTRG.4630.4		20.4739	11.2908	1.86967	11.2115	-		MSTRG.26954.2	AT3G14200	20.9776	6.56994	3.10807	10.2186	stress.abiotic
MSTRG.10118.6		17.9294	10.8362	4.41266	11.0594	-		MSTRG.10118.3		13.0227	9.37111	7.77122	10.055	-
MSTRG.10804.2	AT3G52590	16.4459	5.28716	10.6951	10.8094	protein.synthesis		B04_VARUNA_g1883.t1	AT5G39130	0	2.57266	25.5428	9.37183	stress.abiotic
MSTRG.4415.2	AT2G02560	17.3331	7.96659	6.16295	10.4875	hormone metabolism.auxin		MSTRG.4630.3		11.8937	8.18954	7.9444	9.34255	-
B02_VARUNA_g626.t1	AT4G31720	13.7531	11.7515	5.57783	10.3608	RNA.transcription		B02_VARUNA_g3167.t1	AT4G19620	21.9933	4.6242	1.40064	9.33937	not assigned.unknown
MSTRG.16129.3	AT2G28000	10.5681	8.94104	10.5571	10.0221	PS.calvin cycle		MSTRG.47899.1	AT5G61210	13.2989	8.7862	5.62043	9.23516	cell.vesicle transport
MSTRG.32209.5	AT5G56010	11.2465	11.0114	7.63492	9.96429	stress.abiotic		A06_VARUNA_g2129.t1	AT3G44260	16.7162	7.0368	3.89311	9.21536	RNA.processing
B06_VARUNA_g4772.t1	AT5G37780	11.5724	11.1469	6.94925	9.88952	signalling.calcium		MSTRG.15131.2	AT1G29470	10.2737	9.79463	7.12429	9.0642	stress.abiotic
MSTRG.32209.1	AT5G56010	10.6468	10.1023	7.97669	9.57526	stress.abiotic		MSTRG.35266.2	AT2G33590	4.56389	10.7272	11.4396	8.9102	secondary metabolism.phenylpropanoids
MSTRG.14072.1		0	17.9171	10.7759	9.56434	-		A01_VARUNA_g2946.t1	AT1G61720	5.41702	14.0635	7.22889	8.90314	secondary metabolism.flavonoids
B06_VARUNA_g1926.t1	AT1G73260	0	0	28.2911	9.43038	stress.biotic		MSTRG.10117.2	AT5G18460	6.62292	13.0604	4.69469	8.12602	not assigned.unknown
MSTRG.17705.2	AT1G54080	16.7858	5.63799	5.69159	9.3718	RNA.processing		MSTRG.5480.2	AT4G36990	10.0194	8.0968	6.19037	8.10218	stress.abiotic
MSTRG.17587.1		8.46584	8.67185	10.4139	9.18385	-		B07_VARUNA_g4234.t1	AT1G17380	15.2985	2.85477	4.77218	7.64183	not assigned.unknown
MSTRG.3763.3	AT1G73230	8.62181	12.2884	6.4847	9.13165	RNA.regulation of transcription		A10_VARUNA_g1421.t1	AT5G57040	12.0899	5.15531	5.49491	7.58003	Biodegradation of Xenobiotics.lactoylglutathione lyase
MSTRG.47859.2	AT5G23260	22.3054	3.15576	0.332966	8.59805	RNA.regulation of transcription		MSTRG.31098.2	AT1G74910	9.0005	7.45538	4.69198	7.04929	major CHO metabolism.synthesis
MSTRG.36180.2		8.13006	8.91744	7.71152	8.25301	-		MSTRG.4350.2		7.18189	6.63748	7.13879	6.98605	-
MSTRG.11348.1		9.40932	10.2831	4.37177	8.02141	-		MSTRG.3710.2		0	0.255032	19.6598	6.63828	-
MSTRG.47444.1		0	23.7818	0	7.92725	-		MSTRG.12273.3	AT3G23890	4.98204	10.3211	3.86822	6.39046	DNA.synthesis/chromatin structure
MSTRG.4460.1		0	14.3032	9.26898	7.85739	-		MSTRG.27613.1		3.77555	4.97175	9.98318	6.24349	-
MSTRG.6975.4	AT3G11720	7.07035	13.8739	2.09778	7.68068	not assigned.unknown		MSTRG.20345.1		6.95845	2.8443	8.54047	6.11441	-
MSTRG.17858.2		9.41368	8.83774	4.56852	7.60665	-		MSTRG.2144.5	AT1G28030	1.64843	10.9934	5.56612	6.06932	misc.oxygenases
MSTRG.32852.4	AT2G43350	8.52468	9.86398	4.06508	7.48458	redox.ascorbate and glutathione		MSTRG.22670.2		8.81372	5.27121	4.11891	6.06795	-
MSTRG.14557.1		4.71977	5.07856	12.3365	7.37826	-		MSTRG.8111.1	AT4G26710	8.65421	6.91446	2.63332	6.06733	transport.p- and v-ATPases
MSTRG.27602.2		11.7316	6.60058	3.18387	7.17201	-		MSTRG.30832.2		8.08899	5.20486	4.80025	6.03137	-
MSTRG.50506.1		4.35069	9.00257	7.7342	7.02915	-		MSTRG.18210.1		11.6755	4.44118	1.25468	5.79045	-
MSTRG.46732.16	AT3G04120	5.65332	7.761	7.30638	6.9069	glycolysis.cytosolic branch		MSTRG.34640.2		16.9035	0.151105	0	5.68485	-
MSTRG.20314.1	AT2G20208	20.4103	0.262513	0	6.89095	stress.biotic		B03_VARUNA_g4765.t1	AT4G05530	4.58378	5.73513	6.02729	5.44873	misc.short chain dehydrogenase/reductase (SDR)
MSTRG.13655.1	AT2G23460	2.51179	4.98243	13.161	6.88507	signalling.G-proteins		MSTRG.15899.2		6.164	2.28041	7.75777	5.40073	-
MSTRG.31638.1	AT5G10960	11.1143	7.41735	1.87865	6.80343	RNA.transcription		MSTRG.11291.1	AT1G10640	6.3235	5.74117	4.0711	5.37859	cell wall.degradation
MSTRG.51372.10	AT5G60390	14.6168	4.27548	1.05391	6.64872	protein.synthesis		MSTRG.15362.1	AT5G58220	4.90679	4.71204	6.42684	5.34856	not assigned.unknown
MSTRG.11278.2	AT2G31670	5.07039	3.48184	10.9791	6.51045	not assigned.no ontology		MSTRG.6212.2	AT2G40020	5.80481	6.34878	3.67644	5.27668	not assigned.unknown
MSTRG.18954.2	AT1G27435	7.68732	7.3297	4.12585	6.38096	not assigned.unknown		MSTRG.20272.1	AT4G09490	6.39489	5.0897	4.09755	5.19405	RNA.processing
MSTRG.21113.1		19.0061	0.0985844	0	6.36824	-		MSTRG.48024.1		6.35203	5.54696	3.64608	5.18169	-
B04_VARUNA_g5577.t1	AT3G01290	4.97569	12.2388	1.62786	6.28077	not assigned.no ontology		MSTRG.18416.1	AT5G61980	5.93172	4.83707	4.51698	5.09525	signalling.G-proteins
MSTRG.22612.1	AT1G13340	12.069	5.88421	0.736349	6.22987	not assigned.unknown		MSTRG.47128.1		3.72408	7.16026	3.95383	4.94606	-
MSTRG.13739.2	AT1G29840	7.85872	6.81664	3.93691	6.20409	not assigned.no ontology		MSTRG.30425.1		6.71028	3.79179	4.29686	4.93298	-
MSTRG.43387.1	AT1G51890	12.8857	5.15528	0.435167	6.15872	signalling.receptor kinases		MSTRG.7719.6		6.65012	3.9148	4.23019	4.9317	-
MSTRG.43961.1		1.41856	8.61018	8.37902	6.13592	-		MSTRG.22009.1		5.86052	5.54146	3.2882	4.89673	-
MSTRG.30352.1		8.85684	7.50845	2.00886	6.12472	-		MSTRG.3852.1	AT1G76200	5.69494	5.38764	3.60128	4.89462	not assigned.unknown
MSTRG.34428.2		3.82361	9.96368	4.46371	6.08367	-		MSTRG.38487.3		5.55179	3.82417	5.28323	4.8864	-
MSTRG.11350.1		6.99984	7.45318	3.55171	6.00158	-		MSTRG.35266.4	AT2G33590	2.44746	6.1169	5.74823	4.77086	secondary metabolism.phenylpropanoids
MSTRG.30350.1		9.27233	6.8834	1.76205	5.97259	-		MSTRG.18132.1	AT5G56630	6.44575	4.42824	3.43008	4.76803	glycolysis.unclear/dually targeted
MSTRG.7819.2	AT4G18360	9.4438	6.41409	2.01942	5.9591	PS.photorespiration		MSTRG.44530.2	AT3G29670	8.97607	4.83668	0.481556	4.76477	secondary metabolism.flavonoids
MSTRG.18310.1	AT3G62260	2.77834	8.91639	6.0501	5.91495	protein.postranslational modification		MSTRG.18000.1		12.965	1.3012	0	4.75538	-
MSTRG.32168.2	AT1G63206	11.993	4.75351	0.721978	5.82283	not assigned.unknown		MSTRG.30564.2		5.40517	4.78773	3.99267	4.72853	-
MSTRG.5239.1	AT5G11250	3.89674	5.32876	8.11298	5.77949	stress.biotic		MSTRG.13911.1		0	14.0953	0	4.69843	-
MSTRG.18076.1		1.86641	4.69125	10.4322	5.66327	-		MSTRG.30832.1		5.78723	6.42576	1.86074	4.69124	-
MSTRG.18583.2		5.28645	4.21477	7.43969	5.64697	-		MSTRG.7779.1		1.35656	4.87575	7.71308	4.64846	-
MSTRG.49267.3	AT5G08300	10.2714	4.91242	1.69646	5.62675	TCA / org transformation.TCA		MSTRG.3543.5		4.0848	4.15165	5.65401	4.63015	-
A02_VARUNA_g1244.t1	AT5G57870	5.05627	5.38429	6.25056	5.56371	protein.synthesis		A01_VARUNA_g2903.t1	AT1G62210	0	0	13.81	4.60334	not assigned.unknown
MSTRG.48172.6	AT2G30770	0.00183006	10.9071	5.70663	5.53852	misc.cytochrome P450		MSTRG.41870.1		10.0655	3.25417	0.487713	4.60248	-
A02_VARUNA_g485.t1	AT5G13070	6.5612	5.75673	4.28977	5.5359	not assigned.no ontology		MSTRG.9110.4	AT5G38430	0.0937425	0.0757375	13.6091	4.59285	PS.calvin cycle
B08_VARUNA_g4246.t1	AT5G15802	9.038	4.57484	2.96129	5.52471	not assigned.unknown		MSTRG.8380.1	AT3G11170	8.15258	3.25485	2.24779	4.55174	lipid metabolism.FA desaturation
MSTRG.3885.2	AT1G21750	12.6629	2.83984	0.888499	5.46374	redox.thioredoxin		A04_VARUNA_g2256.t1	AT2G30200	2.03855	4.4151	7.14591	4.53318	lipid metabolism.FA synthesis and FA elongation
MSTRG.35158.2	AT2G36130	9.74107	5.01564	1.47419	5.4103	cell.cycle		B06_VARUNA_g4717.t1	AT1G32940	11.5691	0.126301	1.89278	4.52938	protein.degradation
MSTRG.29925.1		2.06811	5.64674	8.37644	5.36376	-		MSTRG.13907.1		0	13.461	0	4.48699	-
MSTRG.1457.2	AT3G49300	6.74962	9.15689	0.155114	5.35387	not assigned.no ontology		MSTRG.50940.2		6.00227	3.95241	3.49918	4.48462	-
MSTRG.20294.4	AT2G19480	3.05078	6.76944	5.73825	5.18616	DNA.synthesis/chromatin structure		MSTRG.33031.2	AT2G26590	4.8899	4.57179	3.86645	4.44271	not assigned.no ontology
MSTRG.17857.1		0.343755	3.8476	11.2925	5.16127	-		A02_VARUNA_g2727.t1	AT1G80620	4.73016	4.49945	4.04011	4.42324	protein.synthesis
MSTRG.49706.1		4.46077	6.13179	4.84805	5.14687	-		MSTRG.11258.1		7.5208	1.80259	3.8994	4.4076	-
MSTRG.32267.1	AT5G54010	0.0010565	15.1697	0.229147	5.13331	secondary metabolism.flavonoids		MSTRG.1466.2	AT3G11520	6.14491	2.71361	4.33129	4.3966	cell.cycle
A07_VARUNA_g1815.t1	AT2G27385	11.8762	2.95761	0.0514652	4.96176	not assigned.unknown		MSTRG.14510.4	AT5G25120	4.20522	2.95421	5.7673	4.30891	misc.cytochrome P450
MSTRG.46858.2	AT1G09790	14.4202	0	0.449446	4.95655	cell wall.cellulose synthesis		MSTRG.7229.1		5.32968	3.77276	3.75069	4.28438	-
MSTRG.5543.2	AT5G20890	5.95055	6.84829	1.94029	4.91304	protein.folding		MSTRG.7639.1		6.46518	2.18073	4.00311	4.21634	-
MSTRG.5940.6	AT3G53870	10.446	3.35071	0.941977	4.91291	protein.synthesis		MSTRG.30410.1	AT5G27395	3.91858	4.76181	3.88186	4.18742	protein.targeting
MSTRG.47079.1	AT1G02560	4.8884	6.93464	2.87334	4.89879	protein.degradation		MSTRG.20574.1		3.70229	5.07455	3.67052	4.14912	-
A03_VARUNA_g2284.t1	AT1G47540	0	0	14.4356	4.81187	stress.biotic		A03_VARUNA_g1960.t1	AT2G37750	5.48936	0.715939	6.22981	4.14504	not assigned.unknown
MSTRG.1657.1		0.473446	5.29679	8.65969	4.80998	-		A03_VARUNA_g820.t1	AT5G67240	8.8894	2.81538	0.7146	4.13979	DNA.unspecified
MSTRG.36899.1		8.50121	4.65239	1.11046	4.75469	-		MSTRG.35310.1	AT1G23230	6.00664	4.37016	1.97449	4.1171	RNA.regulation of transcription
MSTRG.42319.1	AT1G09150	6.80069	5.72776	1.64065	4.72304	protein.aa activation		MSTRG.10130.2		4.17548	6.56117	1.59705	4.11124	-
MSTRG.40612.2	AT5G19172	13.7428	0	0	4.58092	stress.biotic		MSTRG.13911.3		0	12.3018	0	4.10059	-
MSTRG.5601.3	AT5G59890	5.24206	4.15289	4.3425	4.57915	cell.organisation		MSTRG.8770.1	AT3G55270	5.65386	3.30854	3.31301	4.0918	protein.postranslational modification
B04_VARUNA_g2240.t1	AT4G02710	1.57824	5.5015	6.61892	4.56622	protein.postranslational modification		MSTRG.1905.3	AT2G19930	5.19038	3.77925	3.1675	4.04571	RNA.transcription
MSTRG.8657.2		7.84529	1.87913	3.96134	4.56192	-		MSTRG.21320.1		4.73035	3.58054	3.67124	3.99404	-
MSTRG.32425.1	AT3G53870	5.06561	4.1605	4.42943	4.55185	protein.synthesis		MSTRG.37449.3	AT4G00420	4.53705	3.80665	3.63647	3.99339	RNA.RNA binding
MSTRG.14567.1	AT5G28020	2.15198	7.06937	4.37858	4.53331	amino acid metabolism.synthesis		MSTRG.32117.6	AT5G58320	5.70354	3.61871	2.60833	3.97686	protein.postranslational modification
MSTRG.21872.2		2.28572	4.60343	6.59008	4.49308	-		MSTRG.13909.3		0	11.7472	0	3.91572	-
MSTRG.26497.2	AT4G01560	6.51127	4.91422	2.00225	4.47591	protein.synthesis		B03_VARUNA_g1522.t1	AT5G54165	7.76322	2.10661	1.71135	3.86039	not assigned.unknown
MSTRG.2117.2		9.14279	4.10544	0	4.41608	-		MSTRG.29803.2	AT4G20360	3.5027	5.57316	2.49506	3.85697	protein.synthesis
MSTRG.50666.1	AT2G24360	5.45312	4.75543	2.95105	4.38653	protein.postranslational modification		A09_VARUNA_g2947.t1	AT3G62050	6.30705	3.46481	1.77505	3.84897	not assigned.unknown
MSTRG.41196.1		8.51977	4.09161	0.538024	4.38313	-		MSTRG.27141.3		2.51764	2.95522	6.05531	3.84273	-
MSTRG.21530.1	AT5G11850	6.80963	4.42684	1.83351	4.35666	signalling.MAP kinases		MSTRG.37998.3		4.60265	2.90032	4.01236	3.83844	-
MSTRG.42270.2	AT1G09920	5.00722	7.34275	0.616396	4.32212	RNA.regulation of transcription		MSTRG.32566.3	AT2G35840	3.42492	4.71465	3.36415	3.83457	major CHO metabolism.synthesis
MSTRG.39128.2	AT4G14960	2.89026	6.3453	3.26486	4.16681	cell.organisation		MSTRG.48024.4		5.95483	3.44375	2.10146	3.83335	-
A05_VARUNA_g2046.t1		0.197665	11.0717	1.21899	4.16278	-		MSTRG.32155.2	AT5G57123	0	0.238675	11.2108	3.8165	not assigned.unknown
MSTRG.42115.1		3.48367	5.02956	3.83709	4.11677	-		MSTRG.15542.1		4.31327	4.3282	2.77154	3.80434	-
MSTRG.45299.1	AT1G25270	0	6.91236	5.32728	4.07988	development.unspecified		MSTRG.48626.1	AT5G47520	4.6167	4.86306	1.90636	3.79537	signalling.G-proteins
MSTRG.11463.1		0.0249389	11.7376	0.25068	4.00441	-		MSTRG.22752.1	AT1G17280	4.68821	3.79295	2.73006	3.73707	protein.degradation
MSTRG.29060.2	AT3G61100	4.58134	5.53194	1.87458	3.99596	not assigned.unknown		MSTRG.33355.1		5.53046	3.50594	2.08298	3.70646	-
MSTRG.24204.2	AT3G44110	4.41592	4.39004	3.12733	3.97776	stress.abiotic		MSTRG.38224.3		3.78903	3.66205	3.65818	3.70309	-
MSTRG.17.1	AT4G39110	4.39555	6.59169	0.821549	3.93626	signalling.receptor kinases		MSTRG.16107.2	AT3G16840	3.187	3.55971	4.27795	3.67489	protein.synthesis
MSTRG.36077.1		2.94393	4.5617	4.21187	3.90583	-		MSTRG.13907.3		0	10.9084	0	3.63614	-
MSTRG.27370.1		5.36687	4.21874	2.12982	3.90514	-		B07_VARUNA_g1880.t1	AT1G74090	0.0834651	5.75454	4.99086	3.60962	secondary metabolism.sulfur-containing
MSTRG.33341.1	AT1G63440	3.80703	3.57072	4.1842	3.85398	transport.metal		B03_VARUNA_g455.t1	AT5G10625	2.41923	6.80753	1.401	3.54259	not assigned.unknown
MSTRG.31495.1		6.9176	4.48934	0	3.80231	-		A03_VARUNA_g1073.t1	AT5G59820	4.28077	2.40745	3.93438	3.54087	RNA.regulation of transcription
MSTRG.41962.2	AT1G63940	3.29027	5.88043	2.13437	3.76836	redox.ascorbate and glutathione		MSTRG.27822.2	AT5G05240	4.50554	3.87974	2.19876	3.52801	not assigned.unknown
A07_VARUNA_g1529.t1	AT1G21380	5.87173	3.84937	1.43822	3.71977	cell.vesicle transport		MSTRG.3301.1	AT3G16060	5.80308	3.41275	1.35276	3.52286	cell.organisation
MSTRG.33138.1	AT2G06265	6.87327	3.65434	0.588318	3.70531	-		MSTRG.6467.1		5.47534	2.31863	2.72895	3.50764	-
MSTRG.38203.1	AT3G58180	6.33132	4.42067	0.345267	3.69909	not assigned.no ontology		MSTRG.47186.1	AT2G22730	9.21593	1.02205	0.269942	3.50264	transport.sugars
MSTRG.17116.2	AT1G70770	5.69003	3.75127	1.60399	3.68176	not assigned.unknown		MSTRG.8749.2	AT3G55770	6.14324	1.62418	2.68541	3.48428	RNA.regulation of transcription
MSTRG.9549.18		0	0	11.0427	3.68089	-		MSTRG.11839.4		4.646	2.75158	3.01639	3.47133	-
MSTRG.44053.1		4.57652	3.01954	3.39564	3.6639	-		MSTRG.22795.1	AT1G16180	6.37028	2.35443	1.5983	3.441	not assigned.no ontology
MSTRG.9877.2	AT2G36950	2.05777	7.07727	1.77374	3.63626	transport.misc		MSTRG.2320.2	AT4G08520	3.59943	4.21679	2.48232	3.43285	cell.vesicle transport
B03_VARUNA_g200.t1	AT5G05110	4.02378	4.69048	2.12793	3.61406	protein.degradation		MSTRG.35906.4	AT5G39570	4.28439	3.69256	2.30827	3.42841	not assigned.unknown
MSTRG.8989.1	AT4G19120	5.05409	4.28902	1.45297	3.5987	stress.abiotic		MSTRG.6457.1		2.79189e-05	0.983159	9.28265	3.42194	-
B08_VARUNA_g1307.t1	AT5G23260	9.62057	0.950424	0.144112	3.5717	RNA.regulation of transcription		MSTRG.13179.3	AT1G12010	0.152005	9.97626	0	3.37609	hormone metabolism.ethylene
MSTRG.17778.2	AT1G51200	2.93975	5.63604	2.12695	3.56758	RNA.regulation of transcription		B07_VARUNA_g6033.t1	AT1G20190	0.245346	9.73663	0.126778	3.36959	cell wall.modification
B01_VARUNA_g788.t1	AT3G15640	6.40375	3.03875	1.12588	3.52279	mitochondrial electron transport / ATP synthesis.cytochrome c oxidase		MSTRG.13284.1	AT3G09680	3.92156	3.39955	2.7392	3.35343	protein.synthesis
MSTRG.30444.2	AT1G55870	2.12034	3.26293	5.15797	3.51374	RNA.processing		MSTRG.38107.1	AT1G14800	4.33879	2.80025	2.89638	3.34514	not assigned.unknown
MSTRG.32266.2		0.80036	5.10894	4.6181	3.50913	-		MSTRG.14961.4	AT2G02760	3.87366	2.86199	3.29694	3.34419	protein.degradation
MSTRG.18940.4	AT1G27695	4.98628	3.54364	1.99619	3.5087	not assigned.no ontology		MSTRG.47186.2	AT2G22730	8.70426	1.08356	0.212678	3.3335	transport.sugars
MSTRG.17994.1		1.28409	8.2121	1.00123	3.49914	-		MSTRG.10229.1	AT2G46020	4.32165	2.50551	3.0968	3.30799	RNA.regulation of transcription
MSTRG.4430.2		7.20913	2.94338	0.324366	3.49229	-		MSTRG.31276.1	AT4G14455	4.18287	2.64811	3.06293	3.29797	protein.targeting
MSTRG.11420.1		0	0	10.4712	3.4904	-		B03_VARUNA_g2995.t1	AT2G28480	4.21065	3.37742	2.23157	3.27321	not assigned.unknown
MSTRG.21771.1	AT4G23570	0.164936	7.52435	2.75849	3.48259	protein.postranslational modification		MSTRG.29274.1		4.5434	3.12761	2.11264	3.26122	-
MSTRG.502.2	AT5G63820	4.71642	3.6672	2.00921	3.46428	not assigned.unknown		MSTRG.26601.1		3.56884	3.36571	2.80825	3.2476	-
MSTRG.7442.2	AT1G54410	10.2753	0	0	3.42509	stress.abiotic		MSTRG.23497.1	AT1G04830	3.37981	4.08006	2.26796	3.24261	signalling.G-proteins
MSTRG.8088.2	AT4G26210	4.94959	4.72415	0.562928	3.41223	mitochondrial electron transport / ATP synthesis.F1-ATPase		MSTRG.1518.1	AT2G04350	4.19812	2.72543	2.74093	3.22149	lipid metabolism.FA synthesis and FA elongation
MSTRG.14555.3	AT1G52950	3.38636	3.2842	3.54002	3.40353	DNA.unspecified		MSTRG.47956.6	AT1G73340	1.44237	4.4864	3.7245	3.21775	misc.cytochrome P450
B07_VARUNA_g113.t1	AT2G25560	1.36417	2.73516	6.10387	3.40107	stress.abiotic		MSTRG.5940.4	AT3G53870	3.48724	2.77826	3.34648	3.20399	protein.synthesis
MSTRG.4883.1	AT5G67620	1.23728	8.88494	0.000356814	3.37419	not assigned.unknown		MSTRG.50640.2	AT2G06265	3.50983	1.90873	4.15681	3.19179	-
MSTRG.35488.39		0	0	10.1205	3.3735	-		MSTRG.38941.1	AT4G12400	2.64935	4.65016	2.26861	3.18938	stress.
MSTRG.33982.1	AT3G45210	6.29181	0.957724	2.78988	3.34647	not assigned.unknown		MSTRG.39856.1		6.81129	2.24502	0.496313	3.18421	-
MSTRG.31510.2	AT5G06760	0	0	10.0051	3.33503	development.late embryogenesis abundant		MSTRG.23446.1		4.42444	2.91877	2.20708	3.18343	-
MSTRG.2349.1		3.9933	3.80177	2.18877	3.32795	-		MSTRG.38680.3	AT2G13770	0.0752822	0.0647462	9.37141	3.17048	protein.synthesis
MSTRG.18907.1		3.80935	5.98634	0.155917	3.3172	-		MSTRG.43813.1	AT3G12480	4.26282	2.73191	2.49846	3.1644	RNA.regulation of transcription
MSTRG.24204.5	AT3G44110	4.38297	3.74187	1.74207	3.28897	stress.abiotic		MSTRG.19891.1	AT2G07505	2.54647	4.24097	2.67887	3.15544	RNA.regulation of transcription
MSTRG.24526.1		3.8303	4.86846	1.13345	3.2774	-		A05_VARUNA_g3635.t1	AT3G10860	2.60112	3.58474	3.17681	3.12089	mitochondrial electron transport / ATP synthesis.cytochrome c reductase
MSTRG.43829.1		4.82769	2.70284	2.26678	3.26577	-		MSTRG.1466.7	AT3G11520	3.69615	2.57965	2.96786	3.08122	cell.cycle
MSTRG.14107.1		4.4755	2.88192	2.43616	3.26453	-		MSTRG.16104.1	AT2G27090	2.13499	3.65261	3.44391	3.07717	not assigned.unknown
MSTRG.30524.2	AT1G56220	7.62789	1.41187	0.734032	3.25793	development.unspecified		MSTRG.34009.2	AT3G46210	3.36979	2.36909	3.47722	3.07203	RNA.processing
MSTRG.208.1		3.70992	3.9553	2.01984	3.22835	-		MSTRG.29938.1		2.22552	4.52547	2.40701	3.05267	-
MSTRG.30294.1		2.94384	1.63312	5.09236	3.22311	-		MSTRG.3543.6		2.14027	2.99464	3.94042	3.02511	-
MSTRG.45969.2	AT1G25350	2.58738	3.58636	3.43857	3.2041	protein.aa activation		MSTRG.3302.2		3.35125	3.55037	2.11683	3.00615	-
B08_VARUNA_g1370.t1	AT5G61290	1.04325	7.23534	1.30682	3.19513	misc.oxidases - copper, flavone etc		MSTRG.40249.1		0.329175	6.00536	2.68042	3.00499	-
MSTRG.2137.1		1.6385	0.863634	6.98811	3.16341	-		MSTRG.38487.4		4.36891	1.23462	3.40768	3.00374	-
MSTRG.31033.2	AT1G72830	5.22233	2.09695	2.15749	3.15892	RNA.regulation of transcription		MSTRG.21380.5	AT1G31480	2.46694	3.33102	3.20139	2.99978	lipid metabolism.lipid degradation
MSTRG.11899.2	AT3G59360	3.86207	1.6075	4.00697	3.15885	transport.sugars		MSTRG.2304.1	AT5G02500	3.85736	3.11064	2.01787	2.99529	stress.abiotic
MSTRG.5620.1	AT5G59320	6.46864	2.73355	0.264297	3.1555	lipid metabolism.lipid transfer proteins etc		MSTRG.2418.1	AT3G05420	3.77188	4.17327	1.02444	2.98987	lipid metabolism.FA synthesis and FA elongation
MSTRG.38310.1		3.06094	4.72066	1.62338	3.13499	-		MSTRG.15547.1	AT3G13680	4.30477	2.93377	1.71263	2.98372	protein.degradation
MSTRG.20935.2		3.29112	3.68279	2.40783	3.12725	-		MSTRG.12418.2	AT3G05590	4.23102	2.78353	1.89545	2.97	protein.synthesis
MSTRG.34229.1		1.55521	4.47376	3.29375	3.10757	-		MSTRG.15934.2	AT3G20070	3.9577	2.31814	2.62946	2.96843	development.unspecified
B07_VARUNA_g4368.t1	AT1G15030	0.624583	0.282342	8.38609	3.09767	not assigned.unknown		MSTRG.45871.2	AT3G54730	3.71873	2.88879	2.29518	2.96757	not assigned.unknown
MSTRG.29732.2	AT5G08450	2.12991	3.79271	3.35683	3.09315	not assigned.unknown		A09_VARUNA_g4257.t1	AT5G67070	5.35806	1.5242	2.00346	2.96191	signalling.misc
A04_VARUNA_g587.t1	AT3G53750	0	3.41854	5.79176	3.0701	cell.organisation		MSTRG.47078.2	AT1G02610	7.38535	0.934919	0.552188	2.95749	protein.degradation
MSTRG.39128.3	AT4G14960	3.75009	3.59722	1.85313	3.06681	cell.organisation		MSTRG.48803.2		4.16481	1.52924	3.15273	2.94892	-
B04_VARUNA_g4974.t1	AT3G09740	6.38895	2.26373	0.485241	3.04597	cell.vesicle transport		MSTRG.27508.1	AT1G21460	3.16994	3.59631	2.05547	2.94058	development.unspecified
MSTRG.26274.1	AT5G62560	0.87448	6.09337	2.09121	3.01969	protein.degradation		MSTRG.10628.2	AT2G40370	0.0594537	4.56806	4.18341	2.93697	secondary metabolism.simple phenols
MSTRG.42972.1	AT5G15685	1.18691	2.49463	5.36717	3.01624	-		MSTRG.7398.2		0.699523	2.77555	5.29584	2.92364	-
MSTRG.21115.1		1.41271	2.51233	5.06791	2.99765	-		MSTRG.4053.3	AT3G14270	3.72097	3.2463	1.77172	2.91299	signalling.phosphinositides
MSTRG.7907.1		3.39599	3.20041	2.25975	2.95205	-		MSTRG.27557.1		4.7291	1.65979	2.33142	2.90677	-
MSTRG.30835.2		5.69214	3.04641	0.117539	2.95203	-		MSTRG.10104.1		3.16547	2.94942	2.60127	2.90539	-
A03_VARUNA_g5809.t1	AT4G33030	2.88691	3.02331	2.87163	2.92728	lipid metabolism.glycolipid synthesis		B03_VARUNA_g1097.t1	AT5G22920	5.13038	1.99013	1.55467	2.89173	protein.degradation
MSTRG.47345.1		4.04948	4.34215	0.387538	2.92639	-		MSTRG.50864.3	AT2G20619	0	7.83665	0.811661	2.88277	not assigned.no ontology
MSTRG.39862.5	AT5G65760	4.5105	3.0763	1.1345	2.9071	protein.degradation		MSTRG.35372.2	AT3G17810	2.33773	2.73452	3.5047	2.85899	nucleotide metabolism.degradation
MSTRG.36076.1		2.21133	4.23502	2.23341	2.89325	-		MSTRG.3463.2	AT2G42600	3.4574	2.4644	2.64456	2.85545	glycolysis.cytosolic branch
MSTRG.9549.13		0	8.65205	0	2.88402	-		MSTRG.11281.2		0.377706	2.98068	5.16453	2.84097	-
MSTRG.30073.1	AT1G49950	4.02056	3.79097	0.836073	2.88253	RNA.regulation of transcription		B02_VARUNA_g6466.t1	AT1G68850	1.75508	3.21319	3.55134	2.83987	misc.peroxidases
MSTRG.13115.1		2.64715	4.20296	1.79182	2.88064	-		MSTRG.1669.7	AT2G19480	2.77042	3.35402	2.39035	2.83827	DNA.synthesis/chromatin structure
MSTRG.25627.4	AT3G15790	3.95168	1.44096	3.2101	2.86758	RNA.regulation of transcription		MSTRG.15546.2	AT3G30739	2.75375	2.8956	2.86035	2.83657	-
MSTRG.9549.24		0	1.33305	7.26203	2.86503	-		MSTRG.39111.1	AT2G06105	5.34697	2.32498	0.775965	2.81597	-
MSTRG.50450.1	AT5G52200	2.09173	3.68826	2.76993	2.84997	not assigned.unknown		MSTRG.28894.2	AT5G53760	3.36712	2.37674	2.69829	2.81405	stress.biotic
MSTRG.50981.1		5.4561	2.9932	0	2.81643	-		MSTRG.27822.4	AT5G05240	2.10591	3.88336	2.44292	2.81073	not assigned.unknown
MSTRG.9549.38		0	0	8.26279	2.75426	-		B03_VARUNA_g2850.t1	AT2G46260	4.26048	2.50372	1.65304	2.80575	not assigned.no ontology
MSTRG.19277.12	AT1G14670	3.68813	3.22359	1.31517	2.7423	not assigned.no ontology		MSTRG.11301.1		8.39964	0	0	2.79988	-
MSTRG.32209.6	AT5G56010	4.46186	3.22861	0.515313	2.73526	stress.abiotic		MSTRG.4219.2	AT5G19170	3.68523	3.69082	1.02149	2.79918	not assigned.unknown
MSTRG.23122.1		3.83255	2.50343	1.64866	2.66155	-		MSTRG.19969.2	AT5G26920	2.96881	3.17892	2.22186	2.78986	signalling.calcium
MSTRG.21389.2		3.76528	3.27967	0.703518	2.58282	-		MSTRG.9892.1	AT2G37300	2.71683	2.6983	2.89106	2.76873	not assigned.unknown
MSTRG.26954.5	AT3G14200	0.9091	2.36804	4.35404	2.54373	stress.abiotic		MSTRG.21609.1		3.679	2.8544	1.76459	2.766	-
A03_VARUNA_g5999.t1		2.50993	3.57079	1.52799	2.53624	-		MSTRG.32837.3		2.98116	1.97584	3.30602	2.75434	-
MSTRG.21017.1		0.333438	3.45242	3.79254	2.52613	-		MSTRG.25073.1	AT5G04110	6.83116	0.887202	0.507963	2.74211	DNA.synthesis/chromatin structure
MSTRG.14567.4	AT4G19610	2.33055	3.27193	1.95683	2.51977	RNA.RNA binding		A01_VARUNA_g2785.t1		3.56522	2.62983	2.0181	2.73772	-
MSTRG.50188.1		3.47364	1.16701	2.88491	2.50852	-		MSTRG.47095.1	AT2G20930	3.08082	3.49768	1.61324	2.73058	not assigned.unknown
A02_VARUNA_g3648.t1		1.96902	3.35514	2.1293	2.48449	-		A01_VARUNA_g4287.t1	AT3G13630	0	0.151786	8.03252	2.7281	not assigned.unknown
MSTRG.38048.3	AT4G05530	2.41343	2.77703	2.25511	2.48185	misc.short chain dehydrogenase/reductase (SDR)		MSTRG.15543.1	AT3G56980	3.47769	1.68399	2.92856	2.69675	RNA.regulation of transcription
MSTRG.4630.5		5.2204	1.38385	0.809142	2.47113	-		MSTRG.31524.2	AT3G60820	3.50359	2.1493	2.36066	2.67118	protein.degradation
MSTRG.13577.1		3.12466	3.78611	0.499347	2.47004	-		A04_VARUNA_g1572.t1	AT5G39130	0.0346733	2.0538	5.91146	2.66664	stress.abiotic
MSTRG.20874.1	AT2G02760	2.13319	4.89725	0.346412	2.45895	protein.degradation		MSTRG.34677.1	AT5G22360	3.41464	2.02407	2.53334	2.65735	cell.vesicle transport
MSTRG.26424.2	AT3G05590	4.57112	2.12059	0.678934	2.45688	protein.synthesis		MSTRG.23676.1		1.1063	0.758537	6.10691	2.65725	-
MSTRG.45843.3	AT4G34660	3.74782	2.41148	1.19009	2.44979	cell.vesicle transport		MSTRG.3184.3	AT5G60390	1.36032	6.36308	0.199871	2.64109	protein.synthesis
MSTRG.21532.2	AT4G12617	7.03693	0.135074	0.174892	2.44897	not assigned.unknown		MSTRG.22655.1	AT3G51820	1.90762	2.1483	3.84673	2.63422	tetrapyrrole synthesis.chlorophyll synthase
MSTRG.4566.1	AT4G09467	7.30367	0	0	2.43456	misc.beta 1,3 glucan hydrolases		B05_VARUNA_g167.t1	AT4G14385	2.8141	2.48545	2.59896	2.63284	not assigned.unknown
MSTRG.9110.7	AT5G38430	3.38825	1.79314	2.08927	2.42355	PS.calvin cycle		MSTRG.40612.1		7.89018	0	0	2.63006	-
MSTRG.2004.1	AT1G52950	1.0823	3.37789	2.80212	2.42077	DNA.unspecified		MSTRG.49407.2	AT1G05270	3.28088	2.77379	1.82145	2.62537	RNA.regulation of transcription
MSTRG.33889.1		4.95757	1.25075	0.982537	2.39695	-		MSTRG.43074.2		4.70526	2.46682	0.674499	2.61553	-
MSTRG.2425.1	AT3G05190	0.402625	0.725736	6.05586	2.39474	misc.aminotransferases		MSTRG.44564.6	AT4G26590	3.81629	1.72836	2.25973	2.60146	transport.peptides and oligopeptides
MSTRG.12714.2	AT4G17670	7.15297	0	0	2.38432	development.unspecified		MSTRG.33087.1	AT5G50260	7.79272	0	0	2.59757	protein.degradation
MSTRG.46563.1		0.978621	1.64584	4.50406	2.37617	-		MSTRG.37680.2	AT5G21150	3.05998	2.59952	2.12649	2.59533	development.unspecified
MSTRG.32318.1	AT5G51930	2.34819	3.57395	1.19199	2.37138	misc.nitrilases, *nitrile lyases, berberine bridge enzymes, reticuline oxidases, troponine reductases		MSTRG.4087.1	AT3G03970	2.62501	2.31447	2.82867	2.58938	not assigned.unknown
MSTRG.7435.7	AT3G25520	2.95942	2.07202	2.0742	2.36855	protein.synthesis		MSTRG.50974.1	AT5G05690	3.85278	2.27508	1.63308	2.58698	hormone metabolism.brassinosteroid
MSTRG.33262.2		2.61028	3.12855	1.28427	2.34104	-		MSTRG.42686.2	AT1G22750	4.02457	2.05917	1.67387	2.58587	not assigned.unknown
MSTRG.24129.1	AT1G48040	1.9269	1.98669	3.07362	2.32907	protein.postranslational modification		MSTRG.11053.1	AT2G30910	2.14031	3.13963	2.47664	2.58553	cell.organisation
A04_VARUNA_g456.t1	AT3G61880	1.45432	2.0886	3.37297	2.3053	misc.cytochrome P450		MSTRG.40679.3	AT2G46340	4.08215	2.53515	1.11695	2.57809	signalling.light
MSTRG.33139.1		3.99381	2.56904	0.339008	2.30062	-		B03_VARUNA_g5912.t1		4.81148	1.66337	1.22556	2.5668	-
MSTRG.15424.1	AT5G11565	0.41656	3.14283	3.3144	2.29126	-		B04_VARUNA_g339.t1	AT2G37750	5.49155	1.48501	0.711947	2.56283	not assigned.unknown
B04_VARUNA_g3419.t1		0.665431	0.695234	5.49572	2.28546	-		MSTRG.3997.1		2.07441	2.22174	3.38026	2.5588	-
MSTRG.15239.6	AT2G21390	2.14039	2.93079	1.76623	2.27914	cell.vesicle transport		MSTRG.17856.1		0.44813	2.24603	4.92539	2.53985	-
A08_VARUNA_g3312.t1		6.73903	0.0982191	0	2.27908	-		MSTRG.30832.3		3.53565	2.07221	1.92945	2.51244	-
MSTRG.24349.2		1.69092	2.47479	2.66629	2.27733	-		MSTRG.7309.1		2.89298	1.81469	2.76842	2.49203	-
MSTRG.45581.1	AT1G15100	2.83398	1.58699	2.4016	2.27419	protein.degradation		MSTRG.30896.1	AT5G19860	2.62289	3.17904	1.64865	2.48353	not assigned.unknown
MSTRG.7778.3	AT4G17486	2.63947	3.03803	1.13407	2.27052	not assigned.unknown		MSTRG.44158.1	AT1G76410	7.43895	4.11003e-06	0	2.47965	protein.degradation
MSTRG.28716.2	AT4G24590	2.23477	3.51615	1.0555	2.26881	not assigned.unknown		MSTRG.38487.2		1.64916	4.42758	1.36029	2.47901	-
MSTRG.1316.1		2.12111	2.66266	1.96917	2.25098	-		MSTRG.44160.2	AT1G27150	2.45989	2.55144	2.42008	2.47714	not assigned.unknown
MSTRG.30546.1		2.22247	3.76784	0.747076	2.24579	-		MSTRG.33700.1		3.00639	2.7707	1.65336	2.47682	-
MSTRG.32075.7	AT5G59540	3.07573	3.5406	0.0747751	2.23037	hormone metabolism.ethylene		A05_VARUNA_g2339.t1	AT1G32310	2.77772	2.20885	2.4181	2.46822	not assigned.unknown
A05_VARUNA_g1924.t1	AT3G04460	2.60841	2.06482	1.98311	2.21878	protein.targeting		MSTRG.31561.3	AT5G08260	1.76325	1.7198	3.89789	2.46031	protein.degradation
MSTRG.32694.1	AT3G54470	2.57873	2.47259	1.59298	2.21476	nucleotide metabolism.synthesis		MSTRG.47829.1	AT5G23870	4.44158	2.01526	0.77998	2.41227	cell wall.pectin*esterases
MSTRG.5891.1		3.23062	2.29955	1.09008	2.20675	-		MSTRG.26564.2	AT4G16250	2.55266	2.59346	2.0765	2.40754	signalling.light
A07_VARUNA_g95.t1	AT2G19900	0	0	6.61169	2.2039	TCA / org transformation.other organic acid transformatons		MSTRG.37343.2	AT3G03740	2.40606	2.73435	2.08126	2.40722	not assigned.no ontology
MSTRG.5750.1	AT5G55530	1.44588	2.28094	2.88095	2.20259	stress.abiotic		MSTRG.14511.2	AT3G19300	3.50473	2.81681	0.897736	2.40642	signalling.receptor kinases
B07_VARUNA_g3840.t1	AT1G25275	6.6074	0	0	2.20247	not assigned.unknown		MSTRG.8865.1		4.02267	1.70424	1.47511	2.40067	-
B06_VARUNA_g1280.t1	AT5G43130	3.43507	2.57963	0.568579	2.19443	RNA.transcription		A04_VARUNA_g716.t1	AT3G52240	3.38534	2.05109	1.72394	2.38679	not assigned.unknown
MSTRG.33307.1		2.16686	3.27585	1.13263	2.19178	-		A01_VARUNA_g3806.t1	AT3G20090	4.7766	1.70962	0.655233	2.38048	misc.cytochrome P450
MSTRG.32306.2	AT5G52190	2.7725	2.90224	0.858041	2.1776	minor CHO metabolism.others		MSTRG.18112.1	AT1G31800	4.78877	1.3804	0.940172	2.36978	secondary metabolism.isoprenoids
MSTRG.33669.1	AT4G21710	3.66532	2.11823	0.701874	2.16181	RNA.transcription		MSTRG.11195.3	AT2G35890	2.33504	3.07156	1.69456	2.36705	signalling.calcium
B03_VARUNA_g6753.t1	AT3G54660	2.7561	2.10644	1.6126	2.15838	redox.ascorbate and glutathione		MSTRG.11393.1		7.0943	0	0	2.36477	-
MSTRG.8041.1	AT4G25030	3.64908	2.64787	0.152365	2.14977	not assigned.unknown		MSTRG.8406.2	AT4G22910	3.71971	1.80125	1.52339	2.34812	cell.cycle
MSTRG.35870.1	AT4G25240	3.05629	2.84544	0.54223	2.14799	misc.oxidases - copper, flavone etc		MSTRG.48886.1		2.10615	2.39762	2.53467	2.34615	-
A08_VARUNA_g1030.t1	AT4G21580	2.44292	2.50842	1.48605	2.1458	misc.misc2		MSTRG.49191.1		2.61344	3.49195	0.918838	2.34141	-
MSTRG.8092.2	AT4G26410	3.16006	2.67905	0.581772	2.14029	not assigned.unknown		A08_VARUNA_g389.t1	AT1G49450	2.12514	3.34429	1.52962	2.33301	DNA.synthesis/chromatin structure
MSTRG.3651.1	AT2G43080	2.00322	2.6295	1.78773	2.14015	misc.oxidases - copper, flavone etc		MSTRG.30219.2	AT4G05360	2.26237	3.05109	1.631	2.31482	RNA.regulation of transcription
MSTRG.32902.1		1.85799	3.42237	1.12619	2.13551	-		MSTRG.32957.1		3.22172	1.60981	2.10937	2.31363	-
A09_VARUNA_g3297.t1		1.28919	3.80635	1.26795	2.12117	-		MSTRG.33964.1	AT3G44716	3.28847	2.02179	1.62865	2.31297	not assigned.unknown
MSTRG.32468.2	AT2G32400	2.32006	2.70932	1.31877	2.11605	signalling.in sugar and nutrient physiology		MSTRG.20588.4		3.01038	1.20034	2.70734	2.30602	-
MSTRG.4469.1	AT1G15110	1.47882	2.94321	1.9013	2.10778	lipid metabolism.Phospholipid synthesis		MSTRG.48803.3		1.88455	4.09613	0.924048	2.30158	-
MSTRG.33202.1	AT1G14800	4.05968	1.95125	0.27937	2.09677	not assigned.unknown		B03_VARUNA_g1124.t1	AT5G60400	3.64443	0.473786	2.76657	2.29493	not assigned.unknown
MSTRG.9549.16		0	2.378	3.88743	2.08848	-		MSTRG.4071.1		2.04213	2.66756	2.16569	2.29179	-
MSTRG.36459.1		0.338849	4.35493	1.55309	2.08229	-		MSTRG.500.2	AT4G29550	3.01777	0.312147	3.5399	2.28994	not assigned.unknown
MSTRG.25815.2	AT3G21370	0	0	6.17582	2.05861	misc.gluco-, galacto- and mannosidases		A09_VARUNA_g6397.t1	AT1G06040	3.07945	1.94639	1.82766	2.2845	RNA.regulation of transcription
MSTRG.27174.3	AT4G17640	1.47708	2.88633	1.81064	2.05802	protein.postranslational modification		MSTRG.50727.2		2.27902	1.13365	3.42536	2.27934	-
MSTRG.8190.2	AT4G29550	2.98808	1.59902	1.57644	2.05451	not assigned.unknown		MSTRG.9085.1	AT1G12940	3.35284	2.17267	1.29562	2.27371	transport.nitrate
MSTRG.20875.2	AT2G02760	2.23529	2.19224	1.73437	2.05396	protein.degradation		MSTRG.41834.1	AT3G30739	3.09823	2.60827	1.10809	2.27153	-
MSTRG.28980.9		4.0663	0	2.01756	2.02795	-		MSTRG.23304.1		3.02247	2.14708	1.64113	2.27023	-
MSTRG.11562.1	AT4G24520	3.01905	2.22356	0.832204	2.02494	misc.cytochrome P450		MSTRG.5507.2	AT5G20060	3.1231	1.74664	1.8988	2.25618	lipid metabolism.lipid degradation
MSTRG.25994.8	AT2G04910	6.07087	0	0	2.02362	not assigned.no ontology		MSTRG.1510.6	AT1G09450	2.75052	2.4686	1.52155	2.24689	not assigned.no ontology
MSTRG.30678.1		5.29633	0.758626	0	2.01832	-		MSTRG.7689.3	AT1G14800	2.70857	1.57231	2.42095	2.23394	not assigned.unknown
B05_VARUNA_g182.t1	AT3G51920	0.251018	2.29011	3.50885	2.01666	signalling.calcium		A04_VARUNA_g3168.t1	AT2G43050	0.616088	1.32736	4.73905	2.2275	cell wall.pectin*esterases
MSTRG.10376.1		5.9598	0.0685103	0	2.00944	-		MSTRG.38991.1		3.69293	1.78849	1.19997	2.22713	-
MSTRG.583.4	AT4G28520	0.0158315	0	5.98157	1.99913	development.storage proteins		MSTRG.3543.3	AT1G52950	1.20541	2.79105	2.67118	2.22254	DNA.unspecified
MSTRG.31098.1	AT1G74910	3.13763	1.96485	0.894856	1.99911	major CHO metabolism.synthesis		MSTRG.25555.2		2.07121	1.89159	2.67194	2.21158	-
MSTRG.43954.1		0.331064	3.78467	1.83366	1.98313	-		MSTRG.47956.7	AT1G73340	1.74929	1.96732	2.89842	2.20501	misc.cytochrome P450
MSTRG.29762.1		2.53295	2.71756	0.698021	1.98284	-		MSTRG.28214.1	AT1G14800	3.17438	2.03003	1.36513	2.18985	not assigned.unknown
MSTRG.13462.2	AT1G74770	1.35023	2.26324	2.2793	1.96426	not assigned.unknown		MSTRG.30544.2		3.81429	1.57929	1.14968	2.18108	-
MSTRG.5346.4	AT4G22390	3.65103	1.52127	0.712478	1.96159	protein.degradation		MSTRG.33493.1		3.34589	2.10182	1.09139	2.1797	-
MSTRG.12847.8	AT1G48920	1.50186	1.94845	2.41793	1.95608	protein.synthesis		MSTRG.1658.1		3.20448	2.07925	1.25359	2.17911	-
MSTRG.389.1	AT4G32100	2.27387	3.57039	3.07827e-05	1.9481	not assigned.unknown		MSTRG.37299.1	AT3G04480	3.96981	1.6383	0.927258	2.17846	RNA.processing
MSTRG.29732.1	AT5G08450	1.72596	2.24186	1.86989	1.9459	not assigned.unknown		MSTRG.1550.1		5.16383	1.18536	0.182764	2.17732	-
B02_VARUNA_g2702.t1	AT2G31470	2.86847	2.00412	0.864915	1.9125	protein.degradation		MSTRG.33680.5	AT5G55850	2.93958	2.38047	1.19921	2.17309	signalling.in sugar and nutrient physiology
MSTRG.5543.7	AT5G20910	2.80005	1.90819	0.982806	1.89702	hormone metabolism.abscisic acid		B02_VARUNA_g5706.t1	AT4G11150	3.15886	2.39782	0.95678	2.17115	transport.p- and v-ATPases
B03_VARUNA_g671.t1	AT5G14910	2.45498	1.81089	1.41143	1.89243	not assigned.no ontology		MSTRG.27211.4	AT4G16520	3.00835	1.8376	1.62439	2.15678	protein.degradation
MSTRG.733.2		1.87294	2.55755	1.23801	1.8895	-		B04_VARUNA_g5388.t1		5.69059	0.654384	0.122057	2.15568	-
MSTRG.7006.1	AT3G12480	2.40056	2.6201	0.645915	1.88886	RNA.regulation of transcription		A01_VARUNA_g275.t1	AT4G35810	0	1.88112	4.58518	2.15543	amino acid metabolism.degradation
MSTRG.47838.2	AT5G23660	1.66847	3.8601	0.125425	1.88466	development.unspecified		MSTRG.6356.2	AT2G45650	4.59323	0.644204	1.20402	2.14715	RNA.regulation of transcription
MSTRG.4668.1		5.19419	0.453656	0	1.88262	-		MSTRG.3160.2		3.50727	0.846793	2.07927	2.14445	-
A10_VARUNA_g1819.t1	AT5G22440	1.56549	2.49426	1.58264	1.8808	protein.synthesis		MSTRG.3302.1	AT5G67250	2.42492	2.25223	1.74646	2.1412	protein.degradation
MSTRG.28980.3		4.72491	0.724715	0.184316	1.87798	-		MSTRG.34498.2	AT1G60720	3.24456	2.13005	1.03693	2.13718	not assigned.unknown
MSTRG.48694.2	AT5G46873	5.45552	0.175194	0	1.87691	stress.biotic		MSTRG.7542.3	AT1G14800	3.24268	2.05164	1.09205	2.12879	not assigned.unknown
MSTRG.32209.8	AT5G56030	3.08146	2.53875	0.000332827	1.87351	stress.abiotic		MSTRG.30517.2	AT3G07060	1.58513	3.32703	1.47296	2.12837	development.unspecified
MSTRG.39524.2	AT2G32240	2.86102	2.37648	0.362675	1.86673	not assigned.unknown		MSTRG.44168.6	AT3G45260	2.90179	2.52139	0.961602	2.12826	RNA.regulation of transcription
MSTRG.36057.2	AT3G18270	1.95804	2.09819	1.53473	1.86365	misc.misc2		MSTRG.754.2	AT4G20830	2.924	2.16059	1.298	2.12753	misc.nitrilases, *nitrile lyases, berberine bridge enzymes, reticuline oxidases, troponine reductases
MSTRG.44421.2		3.22101	1.79862	0.536568	1.85207	-		MSTRG.33877.1		3.0629	2.50068	0.802728	2.1221	-
MSTRG.8896.3	AT3G52170	2.38601	2.42466	0.739091	1.84992	RNA.regulation of transcription		B08_VARUNA_g1441.t1	AT4G25130	2.5122	1.5915	2.25606	2.11992	protein.postranslational modification
MSTRG.33201.1		3.05364	1.98153	0.486081	1.84042	-		MSTRG.21096.1	AT4G26210	2.18967	2.27757	1.87378	2.11367	mitochondrial electron transport / ATP synthesis.F1-ATPase
MSTRG.44078.1		2.12256	2.17181	1.19106	1.82848	-		MSTRG.4427.2	AT1G79830	3.15493	2.00682	1.17088	2.11088	cell.vesicle transport
MSTRG.1215.1		2.99854	2.09987	0.379523	1.82598	-		MSTRG.24006.3		3.60614	1.37234	1.31655	2.09834	-
MSTRG.1924.1	AT3G20650	1.89958	2.65003	0.906165	1.81859	RNA.processing		MSTRG.29802.1	AT4G09490	3.28766	1.99808	0.983681	2.08981	RNA.processing
MSTRG.44613.2	AT1G68910	2.75368	1.31947	1.38173	1.81829	protein.targeting		MSTRG.45829.1	AT1G04985	2.16766	1.58113	2.49391	2.0809	not assigned.unknown
MSTRG.4164.2		1.74175	2.7943	0.910374	1.81547	-		MSTRG.32770.2	AT1G52950	3.36685	1.39179	1.43714	2.06526	DNA.unspecified
MSTRG.17634.2	AT1G79915	1.9513	2.08245	1.40951	1.81442	not assigned.unknown		MSTRG.8385.1	AT5G48910	2.92479	1.44867	1.77531	2.04959	not assigned.no ontology
B02_VARUNA_g618.t1	AT4G31830	0	0	5.42678	1.80893	not assigned.unknown		MSTRG.1518.2	AT2G04350	2.04944	1.77571	2.31745	2.04753	lipid metabolism.FA synthesis and FA elongation
MSTRG.10118.7		2.64129	2.23219	0.547548	1.80701	-		MSTRG.25609.6	AT3G15450	5.95495	0.0717235	0.0984087	2.04169	hormone metabolism.auxin
MSTRG.3229.1	AT1G35890	1.8982	1.93317	1.58579	1.80572	not assigned.unknown		B01_VARUNA_g4882.t1	AT4G20700	3.14819	1.73083	1.23938	2.03947	not assigned.unknown
MSTRG.30372.1	AT3G49100	2.50045	2.09315	0.815273	1.80296	protein.targeting		B03_VARUNA_g1643.t1	AT2G07340	2.71473	3.40363	0	2.03946	protein.folding
A04_VARUNA_g65.t1	AT3G62290	0	0.000200461	5.37874	1.79298	protein.targeting		MSTRG.32990.1		2.79816	1.24917	2.06851	2.03861	-
MSTRG.4255.1	AT1G14800	2.73017	1.78665	0.850733	1.78918	not assigned.unknown		MSTRG.732.1	AT4G20050	1.59087	4.15674	0.364938	2.03751	not assigned.unknown
B01_VARUNA_g4820.t1	AT1G42960	0.821825	4.53132	0	1.78438	not assigned.unknown		MSTRG.27508.2	AT1G21460	2.13611	3.08794	0.885763	2.0366	development.unspecified
MSTRG.1472.1	AT4G03740	2.20929	3.13615	0	1.78181	not assigned.unknown		MSTRG.20054.2	AT1G67690	2.93379	1.851	1.3235	2.0361	protein.degradation
MSTRG.32954.2		2.36542	1.454	1.51511	1.77818	-		MSTRG.23151.2	AT1G06010	2.49459	1.37664	2.2361	2.03578	not assigned.unknown
MSTRG.26808.1	AT1G10000	2.61622	2.71277	0	1.77633	not assigned.unknown		MSTRG.32726.1		3.60972	1.47115	1.00769	2.02952	-
B02_VARUNA_g3651.t1	AT5G57960	1.96345	1.7951	1.5628	1.77378	signalling.G-proteins		MSTRG.27492.2	AT5G44250	2.15118	1.89206	2.03306	2.02543	not assigned.unknown
MSTRG.4416.1	AT2G02760	2.81881	1.89785	0.603719	1.77346	protein.degradation		B07_VARUNA_g6715.t1	AT1G05710	2.5868	2.2343	1.23768	2.0196	hormone metabolism.ethylene
MSTRG.8990.2	AT1G25260	1.67618	2.14755	1.37215	1.73196	protein.synthesis		MSTRG.16951.1		5.38402	0.592114	0.076082	2.01741	-
MSTRG.18197.1		1.98684	1.27149	1.92306	1.72713	-		B02_VARUNA_g4290.t1	AT1G07110	2.60986	1.97902	1.43864	2.00917	glycolysis.cytosolic branch
MSTRG.32049.1		3.58466	0.592685	0.999271	1.72554	-		MSTRG.29130.3	AT5G07920	2.13299	2.34595	1.54595	2.0083	lipid metabolism.Phospholipid synthesis
MSTRG.34753.1	AT3G24255	1.45592	1.66055	2.0406	1.71903	not assigned.unknown		MSTRG.8545.2	AT3G63420	2.0898	3.35355	0.571624	2.00499	signalling.G-proteins
MSTRG.22097.1	AT1G14800	2.68266	1.61986	0.839675	1.71406	not assigned.unknown		MSTRG.3145.2	AT5G22280	1.52548	1.92065	2.55173	1.99929	not assigned.unknown
MSTRG.40265.8	AT2G37280	0.552937	3.07135	1.49624	1.70684	transport.ABC transporters and multidrug resistance systems		MSTRG.8507.3	AT1G77600	1.87374	1.96348	2.14764	1.99495	not assigned.no ontology
MSTRG.50459.1	AT2G06105	2.14535	2.2896	0.675702	1.70355	-		MSTRG.1791.1	AT1G14800	1.98926	2.11209	1.88176	1.99437	not assigned.unknown
B07_VARUNA_g3841.t1	AT1G25280	2.03627	2.32525	0.73507	1.69886	RNA.regulation of transcription		MSTRG.42777.1	AT1G05270	2.79336	1.4579	1.72781	1.99302	RNA.regulation of transcription
MSTRG.8590.3	AT3G62300	2.57565	0.946422	1.56515	1.69574	not assigned.no ontology		B07_VARUNA_g6794.t1	AT2G41470	2.39481	2.02176	1.54786	1.98815	not assigned.unknown
MSTRG.34923.2	AT2G41835	1.68371	2.18915	1.21235	1.69507	RNA.regulation of transcription		MSTRG.8325.2	AT4G31900	1.45371	1.36161	3.14712	1.98748	DNA.synthesis/chromatin structure
A08_VARUNA_g1167.t1		2.42478	1.96159	0.693537	1.6933	-		MSTRG.11366.1	AT1G04200	2.40546	1.71117	1.8317	1.98277	not assigned.unknown
MSTRG.28299.3	AT2G25310	0.777142	1.70149	2.57298	1.68387	not assigned.unknown		MSTRG.8386.1	AT2G02520	2.98362	2.09565	0.856799	1.97869	not assigned.unknown
MSTRG.32842.13	AT2G43150	0	5.02069	0	1.67356	cell wall.cell wall proteins		MSTRG.15497.3	AT1G44835	2.24529	2.23337	1.45202	1.97689	protein.aa activation
MSTRG.47936.1		1.48973	3.52616	0	1.67197	-		B01_VARUNA_g5075.t1	AT1G21460	3.12847	1.23344	1.54331	1.9684	development.unspecified
MSTRG.35488.6		0	0	5.00717	1.66906	-		MSTRG.28971.1		4.12769	1.20222	0.525875	1.95193	-
MSTRG.5730.1	AT5G56030	3.23159	1.57207	0.185294	1.66298	stress.abiotic		MSTRG.20789.1	AT2G03710	2.73991	1.61931	1.49019	1.9498	RNA.regulation of transcription
MSTRG.16920.2		1.46236	1.44428	2.05222	1.65295	-		MSTRG.2466.1	AT1G26796	0.030444	5.80839	0	1.94628	not assigned.no ontology
MSTRG.39718.2	AT5G45570	1.68407	2.3585	0.907474	1.65002	protein.degradation		MSTRG.7572.2	AT5G23050	5.81381	0.0221963	0	1.94534	lipid metabolism.FA synthesis and FA elongation
A01_VARUNA_g3290.t1	AT1G60770	2.50894	1.92622	0.509717	1.64829	RNA.regulation of transcription		MSTRG.9588.2	AT2G28625	0.855548	3.41123	1.56883	1.9452	not assigned.unknown
MSTRG.21531.2	AT1G72370	2.25783	1.72679	0.956701	1.64711	protein.synthesis		MSTRG.29957.1	AT1G52950	1.86725	1.97839	1.98201	1.94255	DNA.unspecified
MSTRG.5967.3	AT2G32700	1.62748	1.63424	1.64595	1.63589	RNA.regulation of transcription		A02_VARUNA_g3359.t1	AT5G19170	2.18458	3.04096	0.598784	1.94144	not assigned.unknown
MSTRG.13943.3		4.89781	0	0	1.6326	-		MSTRG.18043.1	ATMG01250	2.10801	1.88324	1.8245	1.93858	not assigned.unknown
MSTRG.14441.1		3.21161	1.07651	0.591087	1.6264	-		B03_VARUNA_g6062.t1	AT3G48490	2.69319	2.04427	1.03617	1.92454	not assigned.unknown
MSTRG.51022.1	AT2G15690	2.21185	1.65827	1.00583	1.62531	not assigned.no ontology		MSTRG.11108.3	AT2G29530	1.1337	3.35957	1.27812	1.92379	protein.targeting
B03_VARUNA_g3400.t1	AT4G09600	0	0	4.87297	1.62432	hormone metabolism.gibberelin		MSTRG.26981.1		2.42388	2.08582	1.25014	1.91994	-
MSTRG.44523.1		2.28114	0.856677	1.70807	1.61529	-		MSTRG.25887.2	AT2G04540	3.16629	2.01339	0.57654	1.91874	lipid metabolism.FA synthesis and FA elongation
MSTRG.14330.1		0.397575	2.97785	1.45909	1.6115	-		MSTRG.9784.2	AT3G10640	2.12069	1.88715	1.74511	1.91765	RNA.regulation of transcription
MSTRG.21873.2	AT3G51460	1.96898	2.30725	0.535691	1.60398	lipid metabolism.lipid degradation		MSTRG.26320.1	AT2G13770	0.372444	2.44311e-05	5.32837	1.90028	protein.synthesis
A01_VARUNA_g4254.t1	AT3G14000	0.583044	1.66521	2.53509	1.59445	not assigned.unknown		MSTRG.34091.1		0.974681	0.563371	4.14626	1.89477	-
MSTRG.50603.4	AT2G25970	1.78395	2.36816	0.622202	1.59144	RNA.RNA binding		MSTRG.23422.1	AT4G03490	3.35363	1.18981	1.1339	1.89244	cell.organisation
MSTRG.35026.1		0.925136	1.41503	2.43255	1.59091	-		MSTRG.39232.2		2.31889	1.45764	1.89501	1.89051	-
MSTRG.32243.2		2.49129	2.12681	0.110102	1.57607	-		MSTRG.31651.1	AT5G04933	0	1.55194	4.10432	1.88542	-
MSTRG.9749.2	AT2G33400	2.55197	2.16447	9.6204e-05	1.57218	not assigned.unknown		MSTRG.22818.1		0	3.99268	1.65127	1.88132	-
A04_VARUNA_g1457.t1		2.36105	2.11205	0.225877	1.56632	-		A07_VARUNA_g4074.t1	AT1G76440	1.97964	2.30821	1.32554	1.87113	not assigned.unknown
MSTRG.21595.2		2.32003	1.63181	0.736276	1.5627	-		A01_VARUNA_g1844.t1		1.75679	1.47134	2.38101	1.86971	-
MSTRG.24204.3	AT3G44110	0.989745	1.08273	2.56934	1.54727	stress.abiotic		B01_VARUNA_g5573.t1	AT5G45775	3.16008	1.80512	0.63577	1.86699	protein.synthesis
B08_VARUNA_g4980.t1	AT5G59970	2.28932	0.981232	1.36494	1.54516	DNA.synthesis/chromatin structure		MSTRG.7542.4	AT1G14800	2.66485	1.36087	1.56603	1.86392	not assigned.unknown
MSTRG.42970.3	AT5G45570	0.89485	1.30672	2.39974	1.53377	protein.degradation		MSTRG.15537.2	AT1G20500	2.34617	2.23795	0.989754	1.85796	secondary metabolism.phenylpropanoids
MSTRG.33953.1		1.1182	2.35133	1.11588	1.52847	-		MSTRG.12018.1		1.79377	3.32342	0.391971	1.83639	-
MSTRG.15805.1	AT2G26380	2.07889	1.31385	1.18143	1.52473	stress.biotic		MSTRG.30657.1	AT1G34320	2.07106	1.96575	1.45212	1.82965	not assigned.unknown
MSTRG.355.1	ATMG00710	1.51226	2.07462	0.971508	1.51946	not assigned.unknown		MSTRG.38570.1		3.10936	1.02131	1.35268	1.82778	-
MSTRG.8574.1		2.43544	1.57427	0.535002	1.51491	-		MSTRG.1212.3	AT1G14320	1.00186	2.74984	1.7225	1.82473	protein.synthesis
MSTRG.44983.1		3.30205	0.577606	0.649876	1.50984	-		MSTRG.46784.2	AT1G11890	2.91065	1.19019	1.36476	1.82187	protein.targeting
MSTRG.27405.1		0.715662	2.66268	1.1416	1.50665	-		A05_VARUNA_g3754.t1	AT3G09310	2.81429	1.5732	1.07593	1.82114	not assigned.unknown
MSTRG.41730.4	AT5G61700	1.58431	2.89807	0.0174813	1.49996	transport.ABC transporters and multidrug resistance systems		MSTRG.38251.1	AT2G43240	1.60276	2.13137	1.72666	1.82026	transport.sugars
B04_VARUNA_g2968.t1	AT2G05580	0	0	4.49199	1.49733	not assigned.no ontology		MSTRG.27822.5	AT5G05240	3.47509	1.00467	0.959665	1.81314	not assigned.unknown
B01_VARUNA_g2726.t1		4.1573	0	0.328562	1.49529	-		MSTRG.24881.1	AT5G52440	3.06864	1.56358	0.806972	1.81306	protein.targeting
MSTRG.35075.2	AT2G38180	2.64589	1.36993	0.436148	1.48399	misc.GDSL-motif lipase		MSTRG.26320.2	AT2G13770	0.289639	0.0612443	5.08084	1.81058	protein.synthesis
MSTRG.15548.4		0	0	4.43298	1.47766	-		MSTRG.32746.1		2.94968	1.81836	0.663104	1.81038	-
MSTRG.16264.1		2.69481	1.09529	0.622608	1.4709	-		MSTRG.6718.1	AT1G10000	2.17811	2.10965	1.10793	1.79856	not assigned.unknown
MSTRG.20497.3	AT1G62600	2.37976	0.963861	1.06177	1.46846	misc.oxidases - copper, flavone etc		MSTRG.27159.1	AT2G28380	2.95025	1.67536	0.761575	1.79573	RNA.RNA binding
MSTRG.715.1	AT4G39080	2.18727	1.58708	0.618896	1.46442	transport.p- and v-ATPases		MSTRG.32908.1	AT4G09490	1.44696	1.0494	2.88535	1.7939	RNA.processing
MSTRG.27407.1	AT3G24255	1.67126	1.78591	0.920999	1.45939	not assigned.unknown		MSTRG.24187.2	AT5G22510	0.233513	2.10226	3.02894	1.78824	major CHO metabolism.degradation
MSTRG.21145.1		0	0	4.36324	1.45441	-		B02_VARUNA_g3706.t1	AT3G24255	1.77905	2.12101	1.44584	1.78197	not assigned.unknown
MSTRG.45933.1	AT1G27030	2.91986	1.26232	0.171353	1.45118	not assigned.unknown		MSTRG.5608.3		1.93862	1.40822	1.98238	1.77641	-
B07_VARUNA_g4365.t1	AT1G15080	2.18431	1.32153	0.846252	1.4507	misc.acid and other phosphatases		MSTRG.18621.1		0.0838385	0.26286	4.97534	1.77401	-
MSTRG.12530.4	AT3G03305	2.24273	1.3406	0.760914	1.44808	misc.calcineurin-like phosphoesterase family protein		MSTRG.34137.2	AT3G49055	1.68726	2.87057	0.745101	1.76764	not assigned.unknown
MSTRG.30086.2	AT3G30739	1.95257	2.25755	0.130841	1.44699	-		MSTRG.1147.1		2.09473	1.29389	1.88775	1.75879	-
MSTRG.10201.1	AT4G29090	0.193029	3.07378	1.06533	1.44405	DNA.unspecified		MSTRG.43678.2	AT2G20440	2.26724	1.4753	1.51905	1.75386	signalling.G-proteins
A09_VARUNA_g6002.t1	AT2G37550	1.30808	1.75165	1.23409	1.43127	protein.postranslational modification		MSTRG.39977.1	AT5G64110	2.27711	1.75573	1.21039	1.74774	misc.peroxidases
MSTRG.8948.1	AT4G13955	4.12453	0.131908	0	1.41881	stress.biotic		A09_VARUNA_g2993.t1	AT1G35340	1.25938	1.10239	2.87508	1.74561	protein.degradation
B05_VARUNA_g821.t1	AT5G38480	1.93958	1.39611	0.914711	1.4168	signalling.14-3-3 proteins		MSTRG.30327.2	AT2G04540	2.32974	1.44419	1.44172	1.73855	lipid metabolism.FA synthesis and FA elongation
MSTRG.47166.1		2.77615	1.46081	0	1.41232	-		MSTRG.25633.1	AT3G16740	2.9165	1.42626	0.864936	1.7359	protein.degradation
MSTRG.27486.4	AT4G13430	0.379167	0.845697	2.98395	1.40294	TCA / org transformation.other organic acid transformatons		MSTRG.33319.1		2.07182	1.69252	1.44282	1.73572	-
MSTRG.42329.5	AT1G08820	2.4358	0.73478	1.03479	1.40179	cell.vesicle transport		A02_VARUNA_g4535.t1	AT1G59540	1.43988	2.19552	1.50104	1.71214	cell.organisation
MSTRG.46939.1	AT5G59970	3.65704	0.545311	0	1.40078	DNA.synthesis/chromatin structure		A09_VARUNA_g3606.t1	AT1G28150	2.43612	1.16261	1.53299	1.71057	not assigned.unknown
A01_VARUNA_g1063.t1	AT4G19150	0.770036	1.97693	1.43203	1.393	cell.organisation		MSTRG.20927.2	AT4G05320	2.24206	2.11176	0.755537	1.70312	protein.degradation
A06_VARUNA_g3254.t1	AT5G25280	0.275251	1.08289	2.81641	1.39152	not assigned.no ontology		MSTRG.33701.6	AT4G04750	4.71027	0	0.395735	1.702	transport.sugars
MSTRG.1520.1		1.9166	1.42863	0.829077	1.39144	-		MSTRG.18116.2	AT1G31500	1.81638	1.6915	1.59389	1.70059	RNA.processing
MSTRG.40999.5	AT5G26000	0.0128082	0	4.15972	1.39084	secondary metabolism.sulfur-containing		MSTRG.44572.2	AT5G46290	0.869337	0.861808	3.35065	1.69393	lipid metabolism.FA synthesis and FA elongation
MSTRG.45297.2	AT1G25260	1.69986	1.54691	0.913739	1.38684	protein.synthesis		MSTRG.24006.1	AT2G34320	2.84177	1.57951	0.627964	1.68308	not assigned.unknown
MSTRG.33666.2	AT1G63190	2.59972	1.1012	0.432715	1.37788	not assigned.unknown		MSTRG.7849.1		3.33322	0.375182	1.3315	1.67997	-
MSTRG.23688.1		0.922118	2.24068	0.964079	1.37562	-		MSTRG.42329.1	AT1G08820	2.58891	1.27977	1.17009	1.67959	cell.vesicle transport
B03_VARUNA_g2589.t1	AT5G42290	0	0	4.11961	1.3732	RNA.regulation of transcription		MSTRG.11053.2	AT2G30910	1.07801	2.8463	1.114	1.67944	cell.organisation
MSTRG.42525.1	AT3G25940	2.47813	1.26419	0.366512	1.36961	RNA.regulation of transcription		MSTRG.19739.1	AT4G02300	4.00329	1.0298	0.000208335	1.67776	cell wall.pectin*esterases
B08_VARUNA_g7887.t1	AT3G25180	4.06544	0.031651	0	1.3657	misc.cytochrome P450		MSTRG.11498.4	AT1G31812	1.47676	2.18864	1.36704	1.67748	lipid metabolism.FA synthesis and FA elongation
MSTRG.36184.1		2.2103	1.60392	0.275952	1.36339	-		MSTRG.1098.1	AT1G29850	1.95325	2.01557	1.05209	1.67364	not assigned.no ontology
B08_VARUNA_g4353.t1	AT5G16910	1.52738	1.29047	1.20846	1.34211	cell wall.cellulose synthesis		MSTRG.31770.2	AT3G24255	2.14347	1.48144	1.39369	1.67287	not assigned.unknown
MSTRG.14095.1	AT1G14800	1.78858	1.53114	0.676134	1.33195	not assigned.unknown		MSTRG.11382.3		5.01559	0	0	1.67186	-
MSTRG.792.3		2.34263	0.710816	0.933785	1.32908	-		MSTRG.13216.2	AT1G14380	1.9231	1.51425	1.57379	1.67038	signalling.calcium
A08_VARUNA_g2215.t1		1.14588	1.57233	1.2662	1.32814	-		MSTRG.19073.2	AT5G29000	2.07214	2.0627	0.872514	1.66912	RNA.regulation of transcription
A02_VARUNA_g2805.t1	AT4G00240	0.433482	1.77775	1.75651	1.32258	lipid metabolism.lipid degradation		MSTRG.46891.2	AT1G09195	2.1731	1.41512	1.41433	1.66752	not assigned.unknown
MSTRG.36246.1	AT1G55310	2.5908	0.383627	0.980934	1.31845	RNA.processing		A05_VARUNA_g4175.t1	AT3G03305	2.40739	1.51405	1.07703	1.66615	misc.calcineurin-like phosphoesterase family protein
MSTRG.49924.1	AT5G22030	2.42314	1.30416	0.204686	1.31066	protein.degradation		A07_VARUNA_g1505.t1	AT1G21840	1.69647	1.8682	1.4305	1.66506	N-metabolism.misc
MSTRG.44522.1		1.61432	1.85628	0.461348	1.31065	-		MSTRG.9325.2	AT2G21150	2.75161	1.69265	0.533106	1.65912	signalling.light
MSTRG.40287.2	AT2G37770	1.47175	1.06128	1.38333	1.30546	minor CHO metabolism.others		MSTRG.44099.2	AT1G27320	2.12141	1.15665	1.69767	1.65858	hormone metabolism.cytokinin
MSTRG.44567.1		3.80495	0.103189	0	1.30271	-		B04_VARUNA_g1692.t1	AT5G15690	3.65476	0.495496	0.825088	1.65845	not assigned.unknown
MSTRG.31086.3	AT1G18800	2.21017	0.369527	1.31845	1.29938	DNA.synthesis/chromatin structure		MSTRG.18220.4	AT5G25820	2.61705	1.16457	1.19106	1.65756	misc.UDP glucosyl and glucoronyl transferases
MSTRG.30445.1		3.23549	0.648647	0	1.29471	-		MSTRG.48463.2	AT4G03740	2.52541	1.63322	0.805709	1.65478	not assigned.unknown
A09_VARUNA_g1593.t1	AT1G60980	3.36788	0.450939	0.0262831	1.2817	hormone metabolism.gibberelin		MSTRG.10092.2		2.06691	1.55251	1.34353	1.65432	-
MSTRG.43255.1		1.44779	0.868164	1.52213	1.27936	-		B07_VARUNA_g422.t1	AT2G17900	1.52435	1.81189	1.60572	1.64732	RNA.regulation of transcription
MSTRG.21260.2	AT1G14800	1.90634	1.56909	0.360201	1.27854	not assigned.unknown		MSTRG.20963.1	AT1G26850	2.30588	1.68346	0.947221	1.64552	stress.abiotic
MSTRG.3911.1		2.09548	1.38943	0.34869	1.27787	-		B02_VARUNA_g7402.t1	AT1G78140	1.88513	1.46985	1.58016	1.64505	amino acid metabolism.synthesis
MSTRG.1471.2	AT2G44050	0.990389	2.22526	0.612135	1.27593	Co-factor and vitamine metabolism.riboflavin		A01_VARUNA_g195.t1	AT4G36800	2.34074	1.08306	1.50896	1.64425	protein.degradation
MSTRG.34315.1	AT3G52100	1.80682	1.27698	0.739389	1.2744	RNA.regulation of transcription		MSTRG.23752.1		1.83274	2.94997	0.146385	1.64303	-
MSTRG.35488.31		0	3.6417	0.181221	1.27431	-		MSTRG.22357.1		3.56608	0.741136	0.617369	1.64153	-
B07_VARUNA_g3965.t1	AT1G22400	0.0124476	0	3.77961	1.26402	hormone metabolism.cytokinin		B04_VARUNA_g4870.t1		1.93185	1.43339	1.53939	1.63488	-
MSTRG.20834.7	AT5G47490	1.09711	2.03069	0.646169	1.25799	not assigned.unknown		MSTRG.9635.2	AT3G02470	1.61814	1.43635	1.83525	1.62991	polyamine metabolism.synthesis
MSTRG.4455.3	AT1G69410	2.67001	0.86478	0.206024	1.24694	protein.synthesis		MSTRG.20796.1	AT5G53890	0.0566655	0.388765	4.43725	1.62756	signalling.receptor kinases
MSTRG.28061.5	AT4G36290	1.76572	1.52673	0.440086	1.24418	not assigned.no ontology		B02_VARUNA_g5439.t1	AT3G47290	2.7379	1.70312	0.433579	1.62487	signalling.phosphinositides
MSTRG.51040.4		0.415926	1.76587	1.5378	1.23987	-		B03_VARUNA_g6641.t1	AT3G53400	1.57567	2.04606	1.25256	1.62476	not assigned.unknown
MSTRG.29091.6	AT5G06120	1.45745	2.25507	4.82714e-05	1.23752	signalling.G-proteins		MSTRG.14009.1	AT5G62580	2.34044	1.60658	0.881728	1.60958	not assigned.unknown
MSTRG.16015.1		2.85587	0.849718	0	1.2352	-		MSTRG.47184.2	AT4G17660	2.35195	1.69325	0.774438	1.60655	protein.postranslational modification
B07_VARUNA_g4741.t1	AT4G21020	0.0178908	0	3.6829	1.2336	not assigned.no ontology		MSTRG.38710.1		0.947397	2.88187	0.988648	1.60597	-
MSTRG.43983.1		2.07667	0.829486	0.78581	1.23066	-		A05_VARUNA_g1283.t1	AT1G67235	1.5187	1.22758	2.06278	1.60302	-
MSTRG.29247.2	AT5G11200	3.66594	0	0	1.22198	DNA.synthesis/chromatin structure		MSTRG.4658.3	AT5G27620	2.21636	1.88866	0.674523	1.59318	cell.cycle
MSTRG.1652.1	AT5G12920	1.97004	1.41813	0.274421	1.22086	not assigned.unknown		A01_VARUNA_g1417.t1	AT2G39830	1.86891	1.40544	1.50116	1.59184	RNA.regulation of transcription
MSTRG.45153.1	AT3G12230	0.0905011	0.130611	3.44012	1.22041	protein.degradation		MSTRG.26705.2	AT5G56630	2.71125	1.38951	0.673412	1.59139	glycolysis.unclear/dually targeted
MSTRG.42806.3	AT1G26470	0.104459	0.666423	2.86906	1.21331	not assigned.unknown		MSTRG.33698.1		2.11825	0.895636	1.75703	1.59031	-
MSTRG.32075.10	AT5G59530	0.445731	2.96574	0.217081	1.20952	hormone metabolism.ethylene		MSTRG.27829.2	AT3G05470	2.62709	1.69328	0.429402	1.58326	not assigned.no ontology
MSTRG.4062.2	AT4G02560	1.68593	1.05945	0.879113	1.20816	RNA.regulation of transcription		MSTRG.48024.3		2.76992	1.57751	0.391055	1.5795	-
MSTRG.23699.2	AT1G43620	2.88419	0.495847	0.239625	1.20655	lipid metabolism.'exotics' (steroids, squalene etc)		MSTRG.17637.1	AT1G25580	2.46584	1.38713	0.872651	1.5752	development.unspecified
MSTRG.11252.10	AT1G52030	0	0	3.60787	1.20262	misc.myrosinases-lectin-jacalin		MSTRG.9549.28		0	8.14423e-05	4.72462	1.5749	-
MSTRG.25775.2	AT3G20050	1.82991	1.28596	0.479143	1.19834	protein.folding		MSTRG.1606.1	AT3G58180	3.01956	1.38838	0.309907	1.57261	not assigned.no ontology
MSTRG.9549.26		0	1.8371	1.75741	1.19817	-		B02_VARUNA_g5624.t1		2.07113	1.7818	0.861427	1.57145	-
MSTRG.35020.1		0.167318	0.489519	2.93194	1.19626	-		MSTRG.11374.1		2.34668	1.31261	1.047	1.56876	-
MSTRG.46406.2	AT4G29305	3.2518	0.316687	0	1.1895	stress.biotic		MSTRG.3160.1		0.779784	2.15805	1.75729	1.56504	-
MSTRG.1424.1		2.79203	0.367339	0.408017	1.18913	-		MSTRG.33318.2	AT3G57710	1.31122	2.39219	0.972686	1.5587	protein.postranslational modification
MSTRG.1652.2	AT5G12920	0.817927	1.09169	1.64788	1.18583	not assigned.unknown		MSTRG.36799.2	AT3G13700	1.37442	2.01164	1.2859	1.55732	RNA.RNA binding
MSTRG.38208.1	AT4G29090	2.93779	0.365233	0.230418	1.17781	DNA.unspecified		MSTRG.2007.1	AT5G59470	2.61893	1.5343	0.516821	1.55668	not assigned.no ontology
MSTRG.11841.1		0.271691	2.81872	0.440996	1.17714	-		MSTRG.10658.1		2.93912	1.38495	0.33541	1.55316	-
MSTRG.44054.1		1.98061	0.921523	0.625625	1.17592	-		MSTRG.15545.1		0	2.40298	2.25324	1.55207	-
MSTRG.45120.1	AT1G33710	2.29647	0.921826	0.301676	1.17333	not assigned.unknown		MSTRG.42623.1	AT4G02920	1.80117	1.63803	1.21575	1.55165	not assigned.unknown
MSTRG.39928.1		0.429038	2.05844	1.02112	1.16953	-		MSTRG.7116.7	AT3G08770	3.15296	1.4974	0	1.55012	lipid metabolism.lipid transfer proteins etc
MSTRG.26958.1	AT3G14150	2.74332	0.760583	0.000216587	1.16804	PS.photorespiration		MSTRG.125.1	AT4G30260	1.5883	2.03518	0.990752	1.53808	not assigned.no ontology
MSTRG.15534.1		1.55199	1.10696	0.82247	1.16048	-		B08_VARUNA_g2285.t1	AT3G26440	0.319597	2.46728	1.81852	1.53513	not assigned.unknown
MSTRG.26417.1	AT4G03740	1.83472	1.3923	0.247748	1.15826	not assigned.unknown		MSTRG.13180.1		0.65179	2.7034	1.24683	1.534	-
MSTRG.28432.2	AT4G29540	1.49239	1.14021	0.831117	1.15457	not assigned.no ontology		MSTRG.33823.1	AT5G61550	2.37541	1.25225	0.972509	1.53339	protein.postranslational modification
A05_VARUNA_g3629.t1	AT3G10915	0.00386228	1.68944	1.75404	1.14912	not assigned.no ontology		MSTRG.19880.1		2.87706	0.89012	0.827454	1.53155	-
MSTRG.38030.2	AT5G02890	1.71243	1.0253	0.677937	1.13856	not assigned.no ontology		MSTRG.35045.2	AT4G21380	0.209756	3.44408	0.928259	1.52736	signalling.receptor kinases
MSTRG.932.1		3.4078	0	0	1.13593	-		A09_VARUNA_g3146.t1	AT1G29120	2.10808	1.18303	1.28763	1.52625	not assigned.no ontology
MSTRG.1531.2	AT3G45190	1.6565	1.20901	0.512516	1.12601	misc.acid and other phosphatases		B07_VARUNA_g4244.t1	AT1G17180	2.76685	0.259611	1.54881	1.52509	misc.glutathione S transferases
MSTRG.6017.2	AT2G34560	1.7339	0.00017705	1.59933	1.11114	cell.organisation		MSTRG.26756.2		2.75663	0.895584	0.922398	1.52487	-
MSTRG.29843.3	AT5G04920	1.59489	1.2988	0.43809	1.11059	protein.targeting		A09_VARUNA_g6313.t1	AT1G07640	3.60872	0.77554	0.179329	1.5212	secondary metabolism.sulfur-containing
MSTRG.4258.2	AT5G56940	1.28518	1.47595	0.541352	1.10083	protein.synthesis		MSTRG.11195.4	AT2G35890	2.47398	1.93423	0.120156	1.50945	signalling.calcium
A02_VARUNA_g3541.t1	AT5G46960	0.00027487	0	3.26398	1.08809	misc.invertase/pectin methylesterase inhibitor family protein		A08_VARUNA_g46.t1	AT3G13275	3.62639	0.803786	0.0519277	1.49403	not assigned.unknown
MSTRG.44524.1		0.744853	1.94644	0.549626	1.08031	-		MSTRG.18220.3	AT5G25820	1.95723	1.70074	0.816558	1.49151	misc.UDP glucosyl and glucoronyl transferases
A09_VARUNA_g2029.t1	AT4G19970	0	2.15947	1.04527	1.06825	not assigned.unknown		MSTRG.2008.1	AT5G59460	2.42317	1.09111	0.958872	1.49105	development.unspecified
MSTRG.47662.2	AT1G69100	3.10916	0.0684247	0	1.05919	protein.degradation		MSTRG.49968.1		3.6965	0.642418	0.0924757	1.47713	-
A01_VARUNA_g2123.t1	AT5G48930	3.00749	0.167997	0	1.0585	secondary metabolism.phenylpropanoids		MSTRG.2713.3	AT5G08315	4.42732	0	0	1.47577	stress.biotic
A05_VARUNA_g1749.t1	AT1G53025	1.52016	1.22007	0.410289	1.05017	protein.degradation		MSTRG.1466.5	AT3G11520	2.39582	1.23312	0.792662	1.47387	cell.cycle
MSTRG.28454.1	AT4G29037	2.78294	0.367159	0	1.05003	-		A03_VARUNA_g1005.t1	AT5G22450	1.19522	2.00167	1.21284	1.46991	not assigned.unknown
MSTRG.30348.1		2.20012	0.64034	0.283848	1.04143	-		B05_VARUNA_g1330.t1	AT3G58680	0.89369	1.84428	1.66981	1.46926	hormone metabolism.ethylene
MSTRG.5452.3	AT5G18410	2.21316	0.411575	0.497526	1.04075	cell.organisation		MSTRG.32306.9	AT5G52200	1.47201	1.71242	1.22304	1.46916	not assigned.unknown
MSTRG.5205.1		1.78271	1.09013	0.247669	1.04017	-		MSTRG.6182.1		3.07847	0.868106	0.451278	1.46595	-
MSTRG.36080.3	AT3G42170	1.0211	1.08064	1.00556	1.03577	DNA.unspecified		A03_VARUNA_g4686.t1	AT2G03020	3.77198	0.499732	0.0907307	1.45415	stress.abiotic
MSTRG.32842.15	AT2G43150	0	2.49953	0.593193	1.03091	cell wall.cell wall proteins		MSTRG.33876.2	AT3G60120	1.7566	1.65938	0.945738	1.45391	misc.gluco-, galacto- and mannosidases
MSTRG.23513.1	AT5G57110	0.701273	1.4997	0.880203	1.02706	transport.calcium		MSTRG.11382.1		4.3599	0	0	1.4533	-
MSTRG.30347.4	AT3G49390	0.647052	1.12305	1.30285	1.02432	RNA.RNA binding		MSTRG.2124.2	AT5G53570	1.79314	1.29827	1.25109	1.4475	signalling.G-proteins
B03_VARUNA_g390.t1	AT5G08590	0	0.000533339	3.06639	1.02231	protein.postranslational modification		B03_VARUNA_g223.t1		1.33406	1.66401	1.34335	1.44714	-
MSTRG.40364.1	AT2G47160	2.08313	0.82207	0.131413	1.0122	transport.unspecified anions		B02_VARUNA_g4792.t1		2.43057	1.32749	0.580998	1.44636	-
MSTRG.47905.2	AT5G61290	0.458942	2.37407	0.173843	1.00228	misc.oxidases - copper, flavone etc		MSTRG.7828.2	AT2G42740	1.44318	1.71932	1.1744	1.44563	protein.synthesis
MSTRG.1601.1		1.24977	0.953241	0.80263	1.00188	-		MSTRG.14511.3	AT3G19300	3.36826	0.763675	0.200114	1.44402	signalling.receptor kinases
								MSTRG.32170.2	AT3G21000	0.280087	2.92326	1.11354	1.43896	not assigned.unknown
								MSTRG.29919.1		2.16418	1.28285	0.85862	1.43522	-
								MSTRG.15362.2	AT5G58220	2.63722	1.29258	0.353625	1.42781	not assigned.unknown
								MSTRG.4475.2	AT1G58120	1.21044	2.99371	0.0675102	1.42389	not assigned.unknown
								MSTRG.16161.1		1.65662	1.87046	0.744122	1.42373	-
								MSTRG.44876.1	AT1G16930	2.32029	1.11445	0.833507	1.42275	protein.degradation
								MSTRG.42733.2	AT1G80850	0.512345	1.9885	1.75909	1.41998	DNA.repair
								MSTRG.9061.9	AT5G64040	0.994956	1.02015	2.24317	1.41943	PS.lightreaction
								A03_VARUNA_g6219.t1	AT1G59910	1.81376	1.38839	1.04294	1.41503	not assigned.no ontology
								MSTRG.26441.3		1.3825	1.64647	1.20681	1.41193	-
								MSTRG.20694.3		1.76388	2.25118	0.218511	1.41119	-
								MSTRG.30653.2	AT3G06410	2.25419	1.14072	0.835832	1.41025	RNA.regulation of transcription
								MSTRG.1892.2	AT3G20070	1.7723	0.793797	1.66408	1.41006	development.unspecified
								MSTRG.6182.2		1.58643	2.1368	0.494501	1.40591	-
								MSTRG.50891.2	AT2G07240	0.330376	0.824754	3.0508	1.40198	protein.degradation
								MSTRG.30921.3	AT1G69870	1.56666	0.111244	2.52327	1.40039	transport.peptides and oligopeptides
								B04_VARUNA_g2993.t1	AT4G03728	1.86791	1.35565	0.969247	1.3976	not assigned.unknown
								MSTRG.50124.1	AT5G36230	1.96007	1.327	0.89872	1.39526	protein.synthesis
								MSTRG.35325.1	AT5G26770	1.815	1.23088	1.13988	1.39525	not assigned.unknown
								MSTRG.1155.1		0.484319	2.67818	1.01797	1.39349	-
								A03_VARUNA_g5726.t1		1.85774	1.17012	1.14809	1.39198	-
								MSTRG.1326.1	AT4G15770	0	0.72153	3.45237	1.3913	protein.synthesis
								MSTRG.22868.3	AT1G14690	1.1143	1.14929	1.90936	1.39098	cell.organisation
								MSTRG.13146.3	AT1G12663	1.78075	2.37837	0.0123776	1.3905	stress.biotic
								MSTRG.4866.2	AT5G65020	0	0.370297	3.76728	1.37919	cell.organisation
								MSTRG.32569.1		0.798001	1.32279	1.99833	1.37304	-
								MSTRG.30430.2		2.00065	1.45159	0.656331	1.36952	-
								MSTRG.32614.1	AT3G15510	2.59655	1.09666	0.409679	1.36763	RNA.regulation of transcription
								MSTRG.2951.1		1.19688	2.36352	0.530656	1.36368	-
								B02_VARUNA_g6985.t1	AT5G64220	1.61574	1.16116	1.30971	1.3622	RNA.regulation of transcription
								MSTRG.30441.1		1.54254	1.65384	0.886554	1.36098	-
								MSTRG.14810.4	AT3G28370	1.48023	1.22673	1.37552	1.36083	not assigned.unknown
								MSTRG.18244.1	AT1G76020	2.15192	1.33643	0.593728	1.36069	not assigned.unknown
								MSTRG.8197.1	AT1G18810	1.94755	0.99576	1.13406	1.35912	signalling.light
								MSTRG.42813.2	AT5G22000	2.24309	0.742405	1.08707	1.35752	protein.degradation
								MSTRG.10032.1		3.6778	0.388472	0	1.35542	-
								MSTRG.32884.1	AT2G44680	0.732818	1.19081	2.14183	1.35515	protein.postranslational modification
								A07_VARUNA_g527.t1		1.30225	1.88355	0.86563	1.35047	-
								MSTRG.27697.1	AT3G20970	2.76016	1.1245	0.164663	1.34977	protein.assembly and cofactor ligation
								MSTRG.27966.1	AT1G06950	2.23751	1.16503	0.637661	1.34674	protein.targeting
								B01_VARUNA_g2306.t1	AT2G39390	1.93233	0.91625	1.1911	1.34656	protein.synthesis
								MSTRG.19374.2		1.66924	1.74749	0.621769	1.34617	-
								MSTRG.9105.1		1.63128	1.24872	1.15131	1.34377	-
								A09_VARUNA_g1641.t1	AT1G60660	1.09038	1.36688	1.55449	1.33725	redox.ascorbate and glutathione
								MSTRG.30832.9		1.44316	0.30468	2.26253	1.33679	-
								MSTRG.47169.2	AT4G37190	2.03306	1.2156	0.744934	1.3312	not assigned.unknown
								A08_VARUNA_g415.t1		1.17851	1.01997	1.78715	1.32854	-
								MSTRG.33708.1	AT5G65650	1.5892	1.2849	1.1099	1.328	not assigned.unknown
								A09_VARUNA_g3055.t1	AT4G09760	1.34951	1.08009	1.53439	1.32133	lipid metabolism.Phospholipid synthesis
								MSTRG.8912.3	AT4G36070	1.43833	1.59339	0.922631	1.31812	signalling.calcium
								MSTRG.9294.2	AT5G41960	1.35369	1.02335	1.55758	1.31154	not assigned.unknown
								MSTRG.7229.2	AT4G15920	0.246022	2.28394	1.39631	1.30876	development.unspecified
								MSTRG.17964.1	AT5G28780	0.977763	2.18837	0.75605	1.30739	not assigned.no ontology
								MSTRG.40712.2	AT2G46950	1.87406	0.468978	1.55439	1.29914	misc.cytochrome P450
								MSTRG.47291.1	AT4G32890	2.10767	1.22281	0.564373	1.29829	RNA.regulation of transcription
								MSTRG.4140.1		1.94034	1.40671	0.546631	1.2979	-
								MSTRG.21334.3	AT3G03630	1.19867	1.64636	1.03622	1.29375	amino acid metabolism.synthesis
								A02_VARUNA_g1230.t1	AT5G58040	1.24171	1.32371	1.31515	1.29352	RNA.processing
								MSTRG.3848.1	AT3G02510	1.65407	1.28617	0.933858	1.29137	cell.division
								B08_VARUNA_g6486.t1		2.06595	1.33308	0.439667	1.27956	-
								MSTRG.9340.2	AT2G36530	1.72927	1.14334	0.957358	1.27666	glycolysis.cytosolic branch
								MSTRG.7447.1		2.03455	1.00636	0.785493	1.27547	-
								A01_VARUNA_g4380.t1	AT3G12490	1.8133	1.1021	0.906085	1.27383	protein.degradation
								MSTRG.42449.1		0	0.997778	2.82235	1.27338	-
								B04_VARUNA_g4940.t1	AT3G10040	0.209024	0.41116	3.18521	1.26846	RNA.regulation of transcription
								MSTRG.11195.1	AT2G35890	1.57374	1.58889	0.633168	1.26526	signalling.calcium
								A09_VARUNA_g2073.t1	AT5G45370	1.56556	1.55884	0.666117	1.26351	misc.misc2
								MSTRG.4537.5	AT3G28050	0.752125	1.28509	1.7221	1.25311	development.unspecified
								MSTRG.39083.2		1.95124	1.16748	0.638812	1.25251	-
								MSTRG.3423.1	AT3G20410	1.30541	1.56755	0.875273	1.24941	signalling.calcium
								B07_VARUNA_g1200.t1		1.54194	1.20119	0.98801	1.24371	-
								MSTRG.48024.2		1.5412	0.614164	1.5563	1.23722	-
								MSTRG.32778.1		0.159292	0.499836	3.0474	1.23551	-
								MSTRG.46257.2		1.13475	0.826572	1.70544	1.22226	-
								MSTRG.5974.2	AT2G20625	1.808	1.18369	0.671339	1.22101	not assigned.unknown
								MSTRG.39083.1		1.98807	0.692772	0.975934	1.21893	-
								MSTRG.15537.3	AT1G20480	1.94947	0.311174	1.39148	1.21737	secondary metabolism.phenylpropanoids
								A04_VARUNA_g1285.t1	AT3G42170	1.1436	1.13406	1.3732	1.21695	DNA.unspecified
								MSTRG.50733.2		0.177439	0.038921	3.42404	1.21347	-
								MSTRG.4475.1	AT1G58120	0.455876	5.21167e-05	3.17304	1.20966	not assigned.unknown
								MSTRG.27632.1		2.24155	0.819669	0.556074	1.20576	-
								B04_VARUNA_g3041.t1	AT4G27540	1.42342	1.182	1.00824	1.20455	signalling.G-proteins
								MSTRG.42141.1	AT3G16830	1.67728	1.42347	0.505059	1.20194	development.unspecified
								A03_VARUNA_g1726.t1	AT5G07300	1.62989	0.956406	1.0063	1.19753	signalling.calcium
								A02_VARUNA_g2840.t1	AT4G05440	1.77533	1.30276	0.501684	1.19326	stress.abiotic
								MSTRG.24881.3	AT5G52440	1.2274	1.33457	1.0072	1.18972	protein.targeting
								MSTRG.27822.3	AT5G05240	1.48461	1.04656	1.03694	1.18937	not assigned.unknown
								MSTRG.4209.4	AT5G44390	2.14304	0.87931	0.513859	1.17873	misc.nitrilases, *nitrile lyases, berberine bridge enzymes, reticuline oxidases, troponine reductases
								B02_VARUNA_g6673.t1	AT1G32010	1.6913	1.08658	0.750365	1.17608	cell.organisation
								MSTRG.27414.2	AT1G34320	1.65999	1.30508	0.561197	1.17542	not assigned.unknown
								A08_VARUNA_g803.t1	AT3G06290	1.22662	1.24966	1.04576	1.17401	not assigned.no ontology
								MSTRG.5517.1		1.38643	1.72971	0.396736	1.17096	-
								A10_VARUNA_g586.t1	AT1G07500	0.381356	1.84031	1.26874	1.16347	not assigned.unknown
								MSTRG.33874.3		0.937326	0.643899	1.90525	1.16216	-
								MSTRG.36959.1		1.82297	1.35357	0.303068	1.15987	-
								MSTRG.18467.1		1.46576	0.43546	1.57766	1.15963	-
								A09_VARUNA_g2740.t1		2.24321	0.710939	0.524013	1.15939	-
								A08_VARUNA_g1240.t1		2.23808	0.891689	0.341758	1.15717	-
								MSTRG.1911.3	AT1G30320	1.9159	0.491134	1.06424	1.15709	RNA.regulation of transcription
								A04_VARUNA_g3177.t1	AT2G43210	1.97725	0.912652	0.578425	1.15611	protein.degradation
								MSTRG.27453.2		0	0.235777	3.23053	1.15544	-
								MSTRG.30640.3	AT1G48300	0.796513	1.20696	1.46282	1.15543	not assigned.unknown
								MSTRG.9061.5	AT5G64040	1.52218	0.165042	1.77612	1.15445	PS.lightreaction
								B01_VARUNA_g2485.t1	AT2G03730	1.17156	0.955214	1.31152	1.1461	amino acid metabolism.misc
								MSTRG.47129.1		2.61675	0.571061	0.241056	1.14296	-
								MSTRG.9477.4	AT2G30290	1.77277	0.90546	0.739008	1.13908	protein.targeting
								MSTRG.40066.3	AT1G75950	0.515558	0.991346	1.90018	1.1357	protein.degradation
								MSTRG.4368.1	AT5G47560	1.07065	0.832401	1.48772	1.13026	transport.unspecified cations
								MSTRG.18708.2	AT4G35600	2.85543	0.512542	0.0218571	1.12994	protein.postranslational modification
								MSTRG.33904.1		1.37273	1.21444	0.800618	1.12926	-
								A01_VARUNA_g4228.t1	AT1G28030	0.20363	1.99124	1.19083	1.12857	misc.oxygenases
								B05_VARUNA_g2138.t1	AT1G04780	1.45203	0.833104	1.10005	1.12839	cell.organisation
								B08_VARUNA_g7619.t1		0.730746	1.34353	1.30854	1.1276	-
								MSTRG.1510.4	AT1G09450	1.30475	0.413508	1.65863	1.12563	not assigned.no ontology
								MSTRG.33592.2	AT1G43722	1.75228	0.913104	0.684999	1.11679	not assigned.unknown
								MSTRG.38251.2	AT2G43240	1.56721	0.158243	1.62261	1.11602	transport.sugars
								B06_VARUNA_g3317.t1		0.818098	1.41626	1.10673	1.1137	-
								A09_VARUNA_g3346.t1	AT3G30739	0.909882	1.17078	1.246	1.10889	-
								A07_VARUNA_g142.t1	AT5G58220	1.16449	0.895648	1.25839	1.10618	not assigned.unknown
								MSTRG.1458.1		0.905476	0.637026	1.77475	1.10575	-
								MSTRG.22464.5	AT3G63460	1.1125	1.33782	0.862528	1.10428	not assigned.no ontology
								MSTRG.12015.1	AT3G13540	0.798193	1.96074	0.547405	1.10211	RNA.regulation of transcription
								MSTRG.15633.2	AT3G24605	0	0.789099	2.50334	1.09748	-
								MSTRG.6828.1	AT3G04150	0	0	3.28207	1.09402	stress.abiotic
								MSTRG.42551.1	AT2G13770	0.0780681	0.0260561	3.17615	1.09342	protein.synthesis
								MSTRG.43685.1	AT1G34320	1.47602	0.997112	0.801742	1.09162	not assigned.unknown
								MSTRG.10714.15	AT2G38185	0.138001	2.08319	1.04724	1.08948	RNA.regulation of transcription
								B04_VARUNA_g4421.t1	AT5G36228	0.825331	1.60839	0.829644	1.08779	not assigned.unknown
								MSTRG.4478.1		1.84586	0.362192	1.05432	1.08746	-
								A06_VARUNA_g1719.t1	AT3G49640	1.74094	0.893824	0.618464	1.08441	N-metabolism.misc
								MSTRG.30327.1	AT2G04540	0.571448	2.09405	0.571033	1.07884	lipid metabolism.FA synthesis and FA elongation
								MSTRG.27375.1		0.766664	1.81099	0.655678	1.07778	-
								MSTRG.1166.5	AT5G29000	1.59516	0.610634	1.01809	1.07463	RNA.regulation of transcription
								MSTRG.44926.2		2.38689	0.698904	0.125372	1.07039	-
								MSTRG.3984.3	AT3G12300	0.899963	1.69698	0.612877	1.06994	not assigned.unknown
								A02_VARUNA_g456.t1	AT5G12130	1.26231	0.681224	1.25718	1.06691	development.unspecified
								B01_VARUNA_g2914.t1	AT2G39130	1.51567	0.946138	0.738244	1.06668	transport.amino acids
								B08_VARUNA_g8892.t1	AT2G44840	2.32274	0.672036	0.189828	1.06153	hormone metabolism.ethylene
								B06_VARUNA_g3132.t1	AT1G18265	0.449725	0.722612	2.00545	1.05926	not assigned.unknown
								B04_VARUNA_g2171.t1	AT5G40880	1.65466	0.88608	0.634047	1.05826	RNA.regulation of transcription
								B05_VARUNA_g1773.t1	AT1G76950	2.14392	0.883285	0.146264	1.05782	cell.division
								MSTRG.15539.4	AT4G36750	1.2222	1.34845	0.602114	1.05759	lipid metabolism.'exotics'(steroids, squalene etc)
								A10_VARUNA_g2438.t1	AT1G11680	1.37869	1.262	0.529691	1.05679	hormone metabolism.brassinosteroid
								MSTRG.29390.1	AT4G12400	1.38409	0.993243	0.771313	1.04955	stress.
								A03_VARUNA_g2914.t1	AT2G02930	2.86292	0.201216	0.0833107	1.04915	misc.glutathione S transferases
								B07_VARUNA_g4841.t1	AT4G35060	2.94531	0.100221	0.0997817	1.04844	metal handling.binding, chelation and storage
								MSTRG.20408.8	AT1G63940	1.75455	0.935583	0.440358	1.0435	redox.ascorbate and glutathione
								B02_VARUNA_g4914.t1	AT4G03000	1.32355	1.13855	0.667418	1.04317	protein.degradation
								MSTRG.8869.1		1.49034	0.713558	0.920375	1.04142	-
								MSTRG.30588.2		1.71649	0.984737	0.418208	1.03981	-
								MSTRG.9316.2	AT3G53270	1.01418	0.454056	1.64843	1.03889	protein.degradation
								A02_VARUNA_g3511.t1	AT1G30240	0.676028	0.70047	1.73763	1.03804	not assigned.no ontology
								A06_VARUNA_g4196.t1	AT5G58000	1.81162	0.69603	0.601134	1.03626	not assigned.no ontology
								MSTRG.21334.2	AT3G03630	1.27982	1.19323	0.601248	1.02477	amino acid metabolism.synthesis
								MSTRG.25609.7	AT3G15450	3.01016	0.0358617	0.0265797	1.0242	hormone metabolism.auxin
								A04_VARUNA_g3299.t1	AT2G45140	1.3526	0.802012	0.90034	1.01832	protein.targeting
								MSTRG.15393.2	AT2G18910	0.847759	1.32238	0.8825	1.01755	not assigned.no ontology
								MSTRG.36893.1	AT3G12110	0.000174107	2.21901	0.832577	1.01725	cell.organisation
								MSTRG.4471.2		1.29243	1.36255	0.394057	1.01635	-
								MSTRG.18567.1	AT3G08780	1.92696	0.893068	0.217756	1.01259	not assigned.unknown
								B01_VARUNA_g5347.t1		0.701891	1.26855	1.06598	1.01214	-
								B05_VARUNA_g6262.t1	AT1G43760	1.67957	0.693025	0.659733	1.01078	not assigned.unknown
								A06_VARUNA_g3786.t1		1.22265	0.864111	0.9422	1.00965	-
								B05_VARUNA_g3375.t1	AT1G68080	1.27569	0.507594	1.23627	1.00652	not assigned.no ontology
								A07_VARUNA_g647.t1	AT4G29960	1.49036	0.818063	0.703805	1.00408	not assigned.unknown
								MSTRG.9993.1		1.7551	0.584732	0.67134	1.00373	-
								B02_VARUNA_g5716.t1	AT4G27800	0.973863	1.06851	0.959141	1.00051	protein.postranslational modification
								B05_VARUNA_g1780.t1	AT1G76850	1.05572	1.32507	0.620429	1.0004	not assigned.unknown
								MSTRG.15497.5	AT1G44835	1.32132	1.18531	0.494436	1.00035	protein.aa activation

## Sheet: S5
Supplementary Table 5. Differentially expressed transcripts in EH2 and their fold change values
Brassica ID	AT ID	Pathway category	30 vs 15	45 vs 30	45 vs 15
A01_VARUNA_g1000.t1	AT4G18460	RNA.regulation of transcription			1.21639
A01_VARUNA_g1006.t1	AT4G18490	not assigned.unknown		2.93951	2.02054
A01_VARUNA_g101.t1	AT4G37930	C1-metabolism.glycine hydroxymethyltransferase	1.34748		2.45442
A01_VARUNA_g1012.t1	AT4G18550	lipid metabolism.lipid degradation		1.59927	1.59316
A01_VARUNA_g1015.t1	AT4G18570	not assigned.no ontology	-1.22478
A01_VARUNA_g1016.t1	AT4G18580	not assigned.unknown		1.97899	2.91275
A01_VARUNA_g1017.t1	AT4G18593	protein.postranslational modification			1.0152
A01_VARUNA_g1020.t1	AT4G18610	not assigned.unknown	-2.40782
A01_VARUNA_g1024.t1	AT4G18630	not assigned.unknown	2.52852
A01_VARUNA_g1026.t1	AT4G18650	RNA.regulation of transcription	-4.29198	-5.3001	-10.0376
A01_VARUNA_g1028.t1	AT5G45830	development.unspecified		-2.92803	-4.3386
A01_VARUNA_g1031.t1	AT4G18700	protein.postranslational modification	-3.15596		-2.82068
A01_VARUNA_g1036.t1	AT4G18760	not assigned.no ontology	-2.86108	2.14612
A01_VARUNA_g1037.t1	AT4G18760	not assigned.no ontology	-4.11767	1.39785	-2.17635
A01_VARUNA_g1039.t1	AT4G18800	signalling.G-proteins			1.39626
A01_VARUNA_g1040.t1	AT4G18810	signalling.light		-2.04968	-2.80558
A01_VARUNA_g1045.t1	AT4G18890	hormone metabolism.brassinosteroid	-1.79397	1.72596
A01_VARUNA_g105.t1	AT4G37870	gluconeogenesis / glyoxylate cycle.PEPCK	-1.64458		-1.09487
A01_VARUNA_g1052.t1	AT4G18980	not assigned.unknown	3.75341		3.40361
A01_VARUNA_g1057.t1	AT4G19040	stress.biotic		1.15579	1.24645
A01_VARUNA_g1058.t1	AT4G19050	RNA.regulation of transcription	3.89259		2.08042
A01_VARUNA_g1059.t1	AT4G19060	stress.biotic	3.18444	-2.46088
A01_VARUNA_g1064.t1	AT4G19160	not assigned.unknown		1.01421	1.68297
A01_VARUNA_g1065.t1	AT4G19170	hormone metabolism.abscisic acid			-1.15202
A01_VARUNA_g1075.t1	AT4G19230	hormone metabolism.abscisic acid	-4.14449	3.3183
A01_VARUNA_g1079.t1	AT4G19380	not assigned.no ontology	-1.53886		-1.10033
A01_VARUNA_g1080.t1	AT4G19390	not assigned.unknown		-3.00441	-2.83194
A01_VARUNA_g1087.t1	AT4G19450	development.unspecified	-3.10956		-1.83
A01_VARUNA_g1088.t1	AT4G19460	not assigned.no ontology	-8.20108	2.21606	-5.82274
A01_VARUNA_g1099.t1			1.44005		4.20693
A01_VARUNA_g1110.t1	AT4G19700	protein.degradation		1.56446	1.87861
A01_VARUNA_g1116.t1	AT4G19840	misc.myrosinases-lectin-jacalin	2.35602		2.17711
A01_VARUNA_g1129.t1	AT4G20040	not assigned.unknown	2.47252		1.83134
A01_VARUNA_g113.t1	AT4G37790	development.unspecified		1.28618	1.46303
A01_VARUNA_g1134.t1	AT4G20110	protein.targeting	-1.95137	-1.93863	-4.16931
A01_VARUNA_g1135.t1	AT4G20140	signalling.receptor kinases	-4.62409		-4.53075
A01_VARUNA_g1138.t1	AT4G20170	not assigned.unknown		2.13925	3.10161
A01_VARUNA_g1143.t1	AT4G20270	development.unspecified	1.59499
A01_VARUNA_g1151.t1	AT5G44560	RNA.regulation of transcription			1.62745
A01_VARUNA_g1156.t1	AT4G20420	not assigned.no ontology	-1.74307
A01_VARUNA_g1157.t1	AT4G20430	protein.degradation	-2.64647	1.7941
A01_VARUNA_g1158.t1	AT4G20440	RNA.processing			1.80326
A01_VARUNA_g1159.t1	AT4G20460	cell wall.precursor synthesis	1.46115		1.51489
A01_VARUNA_g116.t1	AT4G37760	hormone metabolism.brassinosteroid	4.63845	-3.47659
A01_VARUNA_g1161.t1	AT4G20740	not assigned.no ontology			1.71228
A01_VARUNA_g1166.t1	AT4G20800	misc.nitrilases, *nitrile lyases, berberine bridge enzymes, reticuline oxidases, troponine reductases	-2.24768	5.67554	3.2136
A01_VARUNA_g1169.t1	AT4G20820	misc.nitrilases, *nitrile lyases, berberine bridge enzymes, reticuline oxidases, troponine reductases	3.52503	-1.20015	1.34257
A01_VARUNA_g117.t1	AT4G37750	development.unspecified	-1.09665
A01_VARUNA_g1178.t1	AT4G20910	RNA.processing	-1.16875	3.41748	2.21208
A01_VARUNA_g1179.t1	AT4G20910	RNA.processing		1.11095	1.5655
A01_VARUNA_g118.t1	AT4G37740	RNA.regulation of transcription	-3.99505		-4.41918
A01_VARUNA_g1185.t1	AT4G21050	RNA.regulation of transcription	-4.01071		-2.45216
A01_VARUNA_g1186.t1	AT4G21050	RNA.regulation of transcription			1.76788
A01_VARUNA_g1188.t1	AT4G21050	RNA.regulation of transcription	-4.49033		-3.95987
A01_VARUNA_g1191.t1	AT4G21060	protein.glycosylation			1.36002
A01_VARUNA_g12.t1	AT4G38700	stress.biotic	5.70154		5.9226
A01_VARUNA_g1208.t1	AT4G21215	not assigned.unknown	3.37806	-1.46271
A01_VARUNA_g122.t1	AT4G37650	development.unspecified	2.7904		2.01035
A01_VARUNA_g1227.t1	AT4G21390	signalling.receptor kinases	2.82806		2.23774
A01_VARUNA_g1228.t1	AT4G21410	signalling.receptor kinases	-3.44925	1.46823
A01_VARUNA_g1234.t1	AT4G21480	transport.sugars		1.1475	1.15993
A01_VARUNA_g1238.t1	AT4G21530	protein.degradation		1.46112	1.65051
A01_VARUNA_g1242.t1	AT1G33020	protein.degradation			1.67383
A01_VARUNA_g1243.t1	AT5G62390	signalling.calcium			-1.1203
A01_VARUNA_g125.t1	AT4G37560	misc.misc2	2.50841	-2.14209
A01_VARUNA_g1250.t1	AT4G21680	transport.peptides and oligopeptides	-1.73272		-2.73677
A01_VARUNA_g1252.t1	AT4G21700	not assigned.unknown		1.09893	1.53446
A01_VARUNA_g1258.t1	AT4G21740	not assigned.unknown			2.21195
A01_VARUNA_g1262.t1	AT4G21750	RNA.regulation of transcription			2.06891
A01_VARUNA_g1273.t1	AT4G21820	signalling.calcium		3.70768	3.25725
A01_VARUNA_g1275.t1	AT4G21870	stress.abiotic			-1.94999
A01_VARUNA_g1278.t1	AT4G21895	not assigned.unknown			1.72243
A01_VARUNA_g1284.t1	ATMG00710	not assigned.unknown	-2.09465	-5.02699	-7.86914
A01_VARUNA_g1285.t1	AT4G21902	not assigned.unknown		-2.72512	-5.83576
A01_VARUNA_g1289.t1	AT4G21960	misc.peroxidases			1.11555
A01_VARUNA_g129.t1	AT4G37520	misc.peroxidases		1.35525
A01_VARUNA_g1292.t1	AT4G21990	S-assimilation.APR		-1.35806
A01_VARUNA_g1295.t1	AT4G22010	misc.oxidases - copper, flavone etc	-1.80675		-1.69226
A01_VARUNA_g1300.t1	AT4G22120	stress.abiotic		1.88374	1.42551
A01_VARUNA_g1306.t1	AT4G22160	not assigned.unknown	3.09547		2.26686
A01_VARUNA_g1314.t1	AT4G22200	transport.potassium	4.13818		5.46932
A01_VARUNA_g132.t1	AT4G37490	cell.cycle		3.74179	3.71657
A01_VARUNA_g1324.t1	AT4G22310	not assigned.unknown		1.07364	1.55319
A01_VARUNA_g1330.t1	AT4G22340	lipid metabolism.Phospholipid synthesis	-5.1557	4.95055
A01_VARUNA_g1343.t1	AT4G22530	development.unspecified		1.34445	1.52972
A01_VARUNA_g1351.t1	AT4G22620	hormone metabolism.auxin			-1.57231
A01_VARUNA_g1356.t1	AT4G22690	misc.cytochrome P45			2.8381
A01_VARUNA_g1358.t1	AT4G22730	signalling.receptor kinases		1.15203
A01_VARUNA_g1360.t1	AT5G46000	misc.myrosinases-lectin-jacalin		3.06239	4.81518
A01_VARUNA_g1364.t1	AT4G22740	not assigned.no ontology			1.91841
A01_VARUNA_g1366.t1	AT4G22740	not assigned.no ontology	1.35017		2.48703
A01_VARUNA_g1369.t1	AT4G22756	lipid metabolism.'exotics' (steroids, squalene etc)		-1.2236	-1.42727
A01_VARUNA_g1377.t1	AT4G22810	RNA.regulation of transcription	-2.44776
A01_VARUNA_g1379.t1	AT4G22860	not assigned.unknown	1.62407		2.34754
A01_VARUNA_g1383.t1	AT4G22910	cell.cycle			1.32593
A01_VARUNA_g1392.t1	AT1G70040	not assigned.unknown		2.16391	5.17586
A01_VARUNA_g1393.t1	AT4G11860	not assigned.unknown		1.43661	1.77804
A01_VARUNA_g1394.t1	AT4G22970	not assigned.unknown		1.65653	1.76411
A01_VARUNA_g1398.t1	AT4G22990	not assigned.no ontology	-3.67153	-1.91668	-6.15706
A01_VARUNA_g1399.t1	AT4G23010	transport.NDP-sugars at the ER	-4.40502	-1.23245	-5.93484
A01_VARUNA_g1400.t1	AT4G23020	not assigned.unknown		-1.25895	-2.24326
A01_VARUNA_g1402.t1	AT4G23060	signalling.calcium		3.68246	2.74706
A01_VARUNA_g1405.t1	AT4G11650	stress.abiotic	5.35525	-3.03065
A01_VARUNA_g1429.t1	AT4G23365		-2.29063		-2.05469
A01_VARUNA_g1430.t1	AT4G23370	not assigned.unknown	-4.49998		-4.37698
A01_VARUNA_g1435.t1	AT4G23440	stress.biotic	-2.322		-3.59145
A01_VARUNA_g1443.t1	AT4G23496	not assigned.unknown	2.46968
A01_VARUNA_g1444.t1	AT4G23500	cell wall.degradation	-1.34824		-1.77512
A01_VARUNA_g145.t1	AT4G37300	not assigned.unknown		-1.21925
A01_VARUNA_g1463.t1	AT4G23600	amino acid metabolism.synthesis	4.19865		4.93506
A01_VARUNA_g1464.t1	AT4G23610	not assigned.unknown			-1.96459
A01_VARUNA_g1465.t1	AT4G23620	protein.synthesis		1.17398	2.23054
A01_VARUNA_g1468.t1	AT4G23650	signalling.calcium			1.75556
A01_VARUNA_g1479.t1	AT4G23800	RNA.regulation of transcription		2.20835	1.4399
A01_VARUNA_g1482.t1	AT4G23820	cell wall.degradation	2.67492	-1.32037	1.05794
A01_VARUNA_g1486.t1	AT4G23870	not assigned.unknown			2.83133
A01_VARUNA_g1489.t1	AT4G23885	not assigned.unknown	1.02229	1.53941	2.90974
A01_VARUNA_g1497.t1	AT4G23980	RNA.regulation of transcription	-4.41785		-3.94524
A01_VARUNA_g150.t1	AT4G37250	signalling.receptor kinases	-1.7061
A01_VARUNA_g1504.t1	AT4G24020	RNA.regulation of transcription	-1.44628		-1.47751
A01_VARUNA_g1506.t1	AT4G24040	minor CHO metabolism.trehalose		2.05221	1.20684
A01_VARUNA_g1507.t1	AT4G24050	misc.short chain dehydrogenase/reductase (SDR)		-2.61826	-4.36375
A01_VARUNA_g151.t1	AT4G36880	protein.degradation	-3.9024		-5.77166
A01_VARUNA_g1514.t1	AT4G24100	protein.postranslational modification		1.07102
A01_VARUNA_g1515.t1	AT4G24110	not assigned.unknown	-4.02996	-1.12287	-5.64911
A01_VARUNA_g1516.t1	AT4G24120	transport.metal	3.48436		2.96571
A01_VARUNA_g1517.t1	AT4G24130	not assigned.unknown			2.08366
A01_VARUNA_g1528.t1	AT4G24210	protein.degradation		1.04747	1.61615
A01_VARUNA_g153.t1	AT4G36900	RNA.regulation of transcription	1.58722
A01_VARUNA_g1531.t1	AT4G24240	RNA.regulation of transcription	-2.01616
A01_VARUNA_g1533.t1	AT4G24260	misc.gluco-, galacto- and mannosidases		2.24267	3.10058
A01_VARUNA_g1535.t1	AT1G30790	protein.degradation		1.54286
A01_VARUNA_g1539.t1	AT4G24275	not assigned.unknown	-2.99506	-1.16436	-4.38923
A01_VARUNA_g1540.t1	AT4G24280	stress.abiotic	-1.91447		-1.91681
A01_VARUNA_g1545.t1	AT4G24330	not assigned.unknown			1.0852
A01_VARUNA_g1556.t1	AT4G24430	cell wall.degradation	-3.08677	1.07129	-1.48932
A01_VARUNA_g1558.t1	AT4G24460	not assigned.unknown	1.28472
A01_VARUNA_g1564.t1	AT4G24520	misc.cytochrome P45			1.54635
A01_VARUNA_g1574.t1	AT4G24620	glycolysis.plastid branch	-2.1897		-2.04937
A01_VARUNA_g1577.t1	AT4G24660	RNA.regulation of transcription	-5.08173	-1.52167	-7.19535
A01_VARUNA_g1582.t1	AT4G24710	not assigned.no ontology			1.73493
A01_VARUNA_g1584.t1	AT4G24740	protein.postranslational modification	-1.31034		-1.39182
A01_VARUNA_g1586.t1	AT4G24770	RNA.RNA binding		1.04986
A01_VARUNA_g1590.t1	AT4G24805	not assigned.unknown	-2.92862		-1.39861
A01_VARUNA_g1607.t1	AT5G50810	protein.targeting			1.83508
A01_VARUNA_g1608.t1	AT4G25030	not assigned.unknown	2.26832		3.43367
A01_VARUNA_g1616.t1	AT4G25070	not assigned.no ontology			-1.0599
A01_VARUNA_g1617.t1	AT5G51020	not assigned.unknown		1.05127	1.02169
A01_VARUNA_g1620.t1	AT4G25140	lipid metabolism.TAG synthesis	-6.66698	-5.9866	-13.0107
A01_VARUNA_g1628.t1	AT4G25200	stress.abiotic		-2.08266	-3.59434
A01_VARUNA_g163.t1	AT4G36970	RNA.regulation of transcription		1.07686
A01_VARUNA_g1631.t1	AT4G25240	misc.oxidases - copper, flavone etc	1.22513	1.79348	3.08939
A01_VARUNA_g1635.t1	AT4G25260	misc.invertase/pectin methylesterase inhibitor family protein	-2.53537
A01_VARUNA_g1640.t1	AT4G25320	RNA.regulation of transcription			1.50122
A01_VARUNA_g1641.t1	AT4G25340	protein.folding			1.20825
A01_VARUNA_g1645.t1	AT4G25420	hormone metabolism.gibberelin	-2.63474		-3.89675
A01_VARUNA_g165.t1	AT4G36990	stress.abiotic	-1.32624		-1.10046
A01_VARUNA_g1651.t1	AT4G25433	not assigned.no ontology	-3.60074	2.12971
A01_VARUNA_g1659.t1	AT4G25550	RNA.processing		1.35495	1.91446
A01_VARUNA_g1664.t1	AT4G25620	not assigned.no ontology	-1.84335	1.11283
A01_VARUNA_g1667.t1	AT5G02090	not assigned.unknown			-1.67478
A01_VARUNA_g1668.t1	AT4G25640	transport.misc			-3.07808
A01_VARUNA_g167.t1	AT4G37000	stress.biotic	-1.19743		-1.4386
A01_VARUNA_g1671.t1	AT4G25670	not assigned.unknown			2.01541
A01_VARUNA_g1673.t1	AT4G25670	not assigned.unknown		1.26327	1.12396
A01_VARUNA_g1676.t1	AT4G25750	transport.ABC transporters and multidrug resistance systems		-1.44808	-2.18138
A01_VARUNA_g1685.t1	AT4G25830	not assigned.no ontology	-1.2156	4.5327	3.28258
A01_VARUNA_g1686.t1	AT4G25835	protein.degradation			-2.98145
A01_VARUNA_g1689.t1	AT4G25850	cell.vesicle transport			2.09103
A01_VARUNA_g169.t1	AT4G37050	development.storage proteins	-8.98724	2.15259	-6.82968
A01_VARUNA_g170.t1	AT4G37070	development.storage proteins		-7.10992	-9.20806
A01_VARUNA_g1706.t1	AT4G29900	signalling.calcium	-2.76494		-3.97963
A01_VARUNA_g1709.t1	AT4G26080	hormone metabolism.abscisic acid	1.14759	1.73071	2.96382
A01_VARUNA_g1716.t1	AT4G26110	DNA.synthesis/chromatin structure	1.36023		2.18937
A01_VARUNA_g1717.t1	AT4G26120	cell.organisation			-1.10174
A01_VARUNA_g1719.t1	AT4G26140	misc.gluco-, galacto- and mannosidases	-4.19749		-4.98826
A01_VARUNA_g1720.t1	AT4G26150	RNA.regulation of transcription			-2.60047
A01_VARUNA_g173.t1	AT4G37080	not assigned.unknown		-2.84441	-3.06015
A01_VARUNA_g1748.t1	AT4G26340	protein.degradation	1.37016		2.52172
A01_VARUNA_g1752.t1	AT4G26420	hormone metabolism.salicylic acid	-2.16497	2.81309
A01_VARUNA_g1760.t1	AT4G26470	protein.postranslational modification	-4.73557	1.91399
A01_VARUNA_g1768.t1	AT4G26540	signalling.receptor kinases	1.30484		1.92697
A01_VARUNA_g1775.t1	AT4G26580	protein.degradation			1.69601
A01_VARUNA_g1780.t1	AT4G26630	not assigned.unknown			-1.45284
A01_VARUNA_g1788.t1	AT4G26690	lipid metabolism.lipid degradation		1.14933	1.58627
A01_VARUNA_g1792.t1	AT4G26740	development.unspecified	-7.73449	-6.38761	-14.4703
A01_VARUNA_g1794.t1	AT4G26770	lipid metabolism.Phospholipid synthesis	-1.1521
A01_VARUNA_g1795.t1	AT4G26780	protein.folding		1.21264
A01_VARUNA_g1797.t1	AT4G26800	not assigned.no ontology			2.57439
A01_VARUNA_g180.t1	AT4G37150	hormone metabolism.ethylene	1.8892	3.97766	6.64156
A01_VARUNA_g1808.t1	AT5G62370	not assigned.no ontology		1.0138	1.06525
A01_VARUNA_g1812.t1	AT4G27010	not assigned.unknown		1.64991	1.97247
A01_VARUNA_g1823.t1	AT4G27140	development.storage proteins	-8.15296	-5.06304	-13.9393
A01_VARUNA_g1825.t1	AT4G27140	development.storage proteins		-8.03623	-10.8879
A01_VARUNA_g1826.t1	AT4G27140	development.storage proteins		-2.55495	-4.17746
A01_VARUNA_g1827.t1	AT4G27140	development.storage proteins		-5.72218	-6.63296
A01_VARUNA_g1829.t1	AT4G27140	development.storage proteins		-7.57867	-9.32722
A01_VARUNA_g1835.t1	AT3G31430	not assigned.no ontology	-2.67953
A01_VARUNA_g1837.t1	AT4G27230	DNA.synthesis/chromatin structure	1.05889		1.27193
A01_VARUNA_g1838.t1	AT4G27240	RNA.regulation of transcription	1.16064		1.4971
A01_VARUNA_g1846.t1	AT4G27310	RNA.regulation of transcription		1.41054	1.25797
A01_VARUNA_g1852.t1	AT4G27380	not assigned.unknown			1.24378
A01_VARUNA_g1854.t1	AT4G27420	transport.ABC transporters and multidrug resistance systems	-3.76064	2.30489
A01_VARUNA_g1858.t1	AT4G27430	cell.organisation			-1.27834
A01_VARUNA_g1859.t1	AT4G27435	not assigned.unknown		1.23272
A01_VARUNA_g1861.t1	AT4G27450	hormone metabolism.auxin	-3.83346		-4.7019
A01_VARUNA_g1864.t1	AT4G27490	protein.aa activation		1.26259
A01_VARUNA_g1867.t1	AT4G27510	not assigned.unknown		1.66033	1.78824
A01_VARUNA_g1868.t1	AT4G27520	misc.plastocyanin-like		-1.51494
A01_VARUNA_g1881.t1	AT4G27650	protein.synthesis		-1.15094	-2.05948
A01_VARUNA_g1890.t1	AT4G27660	not assigned.unknown	2.58613		2.83731
A01_VARUNA_g1893.t1	AT4G27670	stress.abiotic			-2.95147
A01_VARUNA_g1896.t1	AT4G27720	not assigned.unknown			1.50652
A01_VARUNA_g19.t1	AT4G39010	misc.gluco-, galacto- and mannosidases	-2.49244		-1.0234
A01_VARUNA_g190.t1	AT4G36870	RNA.regulation of transcription	-4.66755	-1.25189	-6.26735
A01_VARUNA_g1905.t1	AT4G27810	not assigned.unknown		2.74737
A01_VARUNA_g1909.t1	AT4G27880	development.unspecified		1.52821	1.61899
A01_VARUNA_g1910.t1	AT4G27890	not assigned.no ontology	4.89374		4.3106
A01_VARUNA_g1922.t1	AT4G28025	not assigned.unknown		1.41402
A01_VARUNA_g1923.t1	AT4G28040	development.unspecified		3.15899	2.16454
A01_VARUNA_g1928.t1	AT4G28100	not assigned.unknown	-3.65792		-3.0414
A01_VARUNA_g193.t1	AT4G36820	not assigned.unknown	1.3352		3.10941
A01_VARUNA_g1937.t1	AT4G28230	not assigned.unknown		3.28704	3.40255
A01_VARUNA_g1938.t1	AT4G28240	stress.abiotic		-1.99206	-3.0753
A01_VARUNA_g194.t1	AT4G36810	secondary metabolism.isoprenoids			1.70794
A01_VARUNA_g1940.t1	AT4G28270	protein.degradation	-3.17425		-1.96255
A01_VARUNA_g1942.t1	AT4G28290	not assigned.unknown	-1.21128
A01_VARUNA_g1950.t1	AT4G28365	misc.plastocyanin-like	-4.05816	3.94645
A01_VARUNA_g1958.t1	AT5G47390	RNA.regulation of transcription			1.08094
A01_VARUNA_g196.t1	AT4G36790	transport.misc		1.4173	2.68939
A01_VARUNA_g197.t1	AT4G36780	hormone metabolism.brassinosteroid			1.13324
A01_VARUNA_g1977.t1	AT5G50070	misc.invertase/pectin methylesterase inhibitor family protein	4.03027	1.51209	7.65274
A01_VARUNA_g1979.t1	AT4G17280	hormone metabolism.auxin	2.11192		2.95822
A01_VARUNA_g1983.t1	AT4G17240	not assigned.unknown		3.29095	3.38222
A01_VARUNA_g1992.t1	AT4G17090	major CHO metabolism.degradation	2.9041		1.62788
A01_VARUNA_g1998.t1	AT4G17050	RNA.regulation of transcription	1.48729		1.9687
A01_VARUNA_g2000.t1	AT4G17030	cell wall.modification	1.81606		3.01863
A01_VARUNA_g2001.t1	AT5G58830	protein.degradation		1.2539	1.18734
A01_VARUNA_g2003.t1	AT4G17000	not assigned.unknown		2.42953	1.63301
A01_VARUNA_g2005.t1	AT4G16970	protein.postranslational modification		1.784	2.19415
A01_VARUNA_g2010.t1	AT4G16845	RNA.regulation of transcription	1.46632		3.11346
A01_VARUNA_g2011.t1	AT2G16640	protein.targeting	-2.58732
A01_VARUNA_g2012.t1	AT4G16790	cell wall.cell wall proteins		1.02294	1.696
A01_VARUNA_g2027.t1	AT4G16700	lipid metabolism.Phospholipid synthesis			1.48399
A01_VARUNA_g2033.t1	AT4G16670	not assigned.unknown	2.80018		4.10793
A01_VARUNA_g2037.t1	AT4G16640	protein.degradation	-1.40175
A01_VARUNA_g2040.t1	AT4G16610	RNA.regulation of transcription	2.7187		1.98459
A01_VARUNA_g2041.t1	AT4G16600	not assigned.no ontology		1.4181
A01_VARUNA_g2050.t1	AT4G16566	nucleotide metabolism.		1.22066	1.15044
A01_VARUNA_g2054.t1	AT4G27140	development.storage proteins	-13.0228	-5.14975	-19.3599
A01_VARUNA_g2069.t1	AT4G16450	not assigned.unknown			1.13987
A01_VARUNA_g207.t1	AT4G36740	RNA.regulation of transcription		1.13033	2.41409
A01_VARUNA_g2070.t1	AT4G16447	not assigned.unknown		-1.66602	-2.43877
A01_VARUNA_g2073.t1	AT4G16442	not assigned.no ontology	1.12977	1.77936	3.82725
A01_VARUNA_g2074.t1	AT4G16440	development.unspecified			1.14058
A01_VARUNA_g2102.t1	AT4G16190	protein.degradation	-1.25348	1.27297
A01_VARUNA_g2105.t1	AT4G16160	protein.targeting	-1.38356	-5.87528	-7.93648
A01_VARUNA_g2106.t1	AT4G16155	lipid metabolism.FA synthesis and FA elongation	-1.45759		-1.6149
A01_VARUNA_g2116.t1				-4.49695	-4.67512
A01_VARUNA_g2117.t1	AT4G16130	ell wall.precursor synthesis		1.63769	1.66015
A01_VARUNA_g2120.t1	AT4G16120	cell wall.cellulose synthesis		1.38091	1.18347
A01_VARUNA_g2123.t1	AT5G48930	secondary metabolism.phenylpropanoids	3.84101		5.54685
A01_VARUNA_g2144.t1	AT4G15780	cell.vesicle transport			-1.25376
A01_VARUNA_g2153.t1	AT4G15730	not assigned.unknown		1.11659	1.82003
A01_VARUNA_g2159.t1	AT4G15680	redox.glutaredoxins	-3.62605		-3.96123
A01_VARUNA_g216.t1	AT4G36610	not assigned.no ontology	-2.15862
A01_VARUNA_g2163.t1	AT4G15563	not assigned.unknown	-1.29021
A01_VARUNA_g2165.t1	AT4G15550	misc.UDP glucosyl and glucoronyl transferases			1.87499
A01_VARUNA_g2166.t1	AT4G15545	not assigned.unknown	1.18735	1.5597	3.18248
A01_VARUNA_g2174.t1	AT3G21540	protein.synthesis		1.73341	1.98473
A01_VARUNA_g2175.t1	AT4G15500	misc.UDP glucosyl and glucoronyl transferases	-3.28441		-2.61962
A01_VARUNA_g2178.t1	AT4G15490	misc.UDP glucosyl and glucoronyl transferases	-1.75457
A01_VARUNA_g2179.t1	AT4G15480	misc.UDP glucosyl and glucoronyl transferases	-3.87712	4.65361
A01_VARUNA_g218.t1	AT4G36580	protein.degradation		2.3656	2.99396
A01_VARUNA_g2180.t1	AT4G15450	development.unspecified			-1.50927
A01_VARUNA_g2184.t1	AT3G22470	not assigned.no ontology		-1.14448
A01_VARUNA_g2189.t1	AT4G15417	RNA.processing	2.03385		2.6891
A01_VARUNA_g2190.t1	AT4G15415	protein.postranslational modification			1.13498
A01_VARUNA_g2193.t1	AT3G30280	not assigned.no ontology	-6.21149	1.22649	-4.80495
A01_VARUNA_g2195.t1	AT4G15280	misc.UDP glucosyl and glucoronyl transferases		1.19701	1.07023
A01_VARUNA_g2196.t1	AT4G15248	DNA.unspecified	-1.58305
A01_VARUNA_g2198.t1	AT4G15240	not assigned.no ontology			-1.06377
A01_VARUNA_g2213.t1	AT1G10190	not assigned.unknown	1.13935	5.28799	7.31
A01_VARUNA_g2222.t1	AT4G15000	protein.synthesis			1.10185
A01_VARUNA_g2223.t1	AT4G14990	not assigned.unknown		-1.16696	-2.0048
A01_VARUNA_g2228.t1	AT2G03750	lipid metabolism.'exotics'(steroids, squalene etc)	-5.26139	-2.36424	-8.16404
A01_VARUNA_g2237.t1	AT4G14800	protein.degradation			1.24146
A01_VARUNA_g2239.t1	AT2G31470	protein.degradation			1.33088
A01_VARUNA_g224.t1	AT4G36470	hormone metabolism.salicylic acid	-3.22428		-3.79409
A01_VARUNA_g2249.t1	AT4G14740	not assigned.unknown			-1.29857
A01_VARUNA_g2251.t1	AT4G14730	not assigned.no ontology	1.48598	1.16082	2.81208
A01_VARUNA_g2259.t1	AT4G14723	not assigned.no ontology			-2.78286
A01_VARUNA_g2262.t1	AT4G14720	development.unspecified			-1.22341
A01_VARUNA_g2264.t1	AT4G14690	signalling.light	3.3946		3.68664
A01_VARUNA_g2265.t1	AT4G14680	S-assimilation.ATPS			1.14959
A01_VARUNA_g2273.t1	AT3G32904	not assigned.unknown	-2.42173	2.39568
A01_VARUNA_g23.t1	AT4G39080	transport.p- and v-ATPases			1.04916
A01_VARUNA_g2300.t1	AT3G51750	not assigned.unknown	-1.97256
A01_VARUNA_g2301.t1	AT3G51740	hormone metabolism.brassinosteroid	-1.67041	2.72727	1.0047
A01_VARUNA_g2318.t1	AT3G51430	secondary metabolism.N misc		1.77299
A01_VARUNA_g2325.t1	AT3G51230	not assigned.unknown	-1.12935	3.59462	2.35972
A01_VARUNA_g2335.t1	AT3G51090	not assigned.unknown	-4.02504		-4.38188
A01_VARUNA_g2336.t1	AT3G51080	RNA.regulation of transcription		1.03872
A01_VARUNA_g2348.t1	AT1G11420	not assigned.no ontology		1.13698	2.11999
A01_VARUNA_g2351.t1	AT5G66440	not assigned.unknown	4.27522		5.00183
A01_VARUNA_g2354.t1	AT3G50900	DNA.unspecified		1.94141
A01_VARUNA_g2374.t1	AT3G50610	not assigned.unknown	4.19339		5.1989
A01_VARUNA_g2377.t1	AT2G07190	not assigned.unknown	-1.73275	1.86894
A01_VARUNA_g2381.t1	AT3G50530	protein.postranslational modification			1.15559
A01_VARUNA_g2394.t1	AT3G50340	not assigned.unknown			1.24911
A01_VARUNA_g2398.t1	AT3G50270	secondary metabolism.phenylpropanoids		2.4454	2.60534
A01_VARUNA_g2399.t1					1.87094
A01_VARUNA_g240.t1	AT4G36220	secondary metabolism.phenylpropanoids		-4.13443	-2.82089
A01_VARUNA_g2400.t1	AT3G50230	signalling.receptor kinases	-5.72956	-1.24864	-7.43386
A01_VARUNA_g2406.t1	AT3G50070	cell.cycle		1.65712	2.36139
A01_VARUNA_g2408.t1	AT3G50060	RNA.regulation of transcription	-1.79093		-2.94373
A01_VARUNA_g2410.t1	AT3G50040	not assigned.unknown			2.12259
A01_VARUNA_g2414.t1	AT3G49930	RNA.regulation of transcription	-5.27876		-4.88484
A01_VARUNA_g2416.t1	AT3G49900	not assigned.no ontology	1.23349	1.94903	3.67675
A01_VARUNA_g2417.t1	AT3G49880	not assigned.no ontology			-2.23425
A01_VARUNA_g2425.t1	AT3G49790	not assigned.unknown	-1.66287
A01_VARUNA_g2429.t1			-3.72492	-1.32601	-5.7629
A01_VARUNA_g245.t1	AT4G36160	development.unspecified	2.15519
A01_VARUNA_g2451.t1	AT4G04870	lipid metabolism.Phospholipid synthesis			-2.04203
A01_VARUNA_g2459.t1	AT3G49240	not assigned.no ontology			1.41012
A01_VARUNA_g246.t1	AT4G36150	stress.biotic	1.3067
A01_VARUNA_g2468.t1	AT3G49200	not assigned.unknown	2.2149
A01_VARUNA_g2469.t1	AT3G49180	signalling.G-proteins		1.69585	2.14472
A01_VARUNA_g2474.t1	AT3G49142	not assigned.no ontology	1.59824
A01_VARUNA_g248.t1	AT4G36130	protein.synthesis			1.2064
A01_VARUNA_g2483.t1	AT4G12730	cell wall.cell wall proteins			-1.38151
A01_VARUNA_g2484.t1	AT3G48900	DNA.synthesis/chromatin structure			1.7317
A01_VARUNA_g249.t1	AT4G36120	not assigned.unknown		1.58203	1.83845
A01_VARUNA_g2493.t1	AT3G48810	not assigned.no ontology			1.3304
A01_VARUNA_g2502.t1	AT3G48690	Biodegradation of Xenobiotics.	-2.8429		-4.15825
A01_VARUNA_g2504.t1	AT3G48700	not assigned.no ontology	2.28253		4.13964
A01_VARUNA_g2505.t1	AT3G48660	not assigned.unknown	-2.94695		-1.79529
A01_VARUNA_g251.t1	AT2G17990	not assigned.unknown		1.45116	1.89219
A01_VARUNA_g2513.t1	AT3G48580	cell wall.modification	2.28829		1.67516
A01_VARUNA_g2514.t1	AT5G21150	development.unspecified			1.8547
A01_VARUNA_g2527.t1	AT3G48500	not assigned.unknown	-1.01825	1.07462
A01_VARUNA_g2535.t1	AT2G47860	signalling.light	-1.97088		-1.90105
A01_VARUNA_g2536.t1	AT3G48270	misc.cytochrome P45	-4.53963		-4.62112
A01_VARUNA_g2551.t1	AT3G48080	stress.biotic	1.9224
A01_VARUNA_g2553.t1	AT3G48090	stress.biotic	3.337		2.70884
A01_VARUNA_g256.t1	AT4G36040	stress.abiotic		-2.08459
A01_VARUNA_g2561.t1	AT3G47960	transport.peptides and oligopeptides	1.03916	1.54388	4.05322
A01_VARUNA_g2562.t1	AT3G47940	stress.abiotic			1.08313
A01_VARUNA_g257.t1	AT4G36020	stress.abiotic		1.06453
A01_VARUNA_g258.t1	AT4G36010	stress.biotic		2.14281	1.37385
A01_VARUNA_g2592.t1	AT3G26010	protein.degradation			1.56356
A01_VARUNA_g2602.t1	AT3G46740	protein.targeting	-1.06433		-1.38387
A01_VARUNA_g261.t1	AT4G35970	redox.ascorbate and glutathione	3.25955		2.20213
A01_VARUNA_g2675.t1	AT3G44990	cell wall.modification	-3.05658	6.64556	3.2939
A01_VARUNA_g2679.t1	AT3G44880	cell.cell death		-1.03201	-1.22326
A01_VARUNA_g2689.t1	AT3G44730	cell.organisation	1.56718
A01_VARUNA_g27.t1	AT4G39200	protein.synthesis		1.01256	1.64346
A01_VARUNA_g272.t1	AT4G35830	TCA / org transformation.TCA		-1.35029	-1.40045
A01_VARUNA_g2725.t1	AT1G54860	not assigned.unknown	-6.876	-4.82601	-12.5135
A01_VARUNA_g2733.t1	AT1G06740	DNA.synthesis/chromatin structure			-1.90636
A01_VARUNA_g276.t1	AT4G35800	RNA.transcription			1.19534
A01_VARUNA_g278.t1	AT4G35770	development.unspecified			-1.34158
A01_VARUNA_g2783.t1	AT1G60620	RNA.transcription			-1.11228
A01_VARUNA_g2787.t1	AT1G60980	hormone metabolism.gibberelin	-1.69155		-1.557
A01_VARUNA_g2811.t1	AT3G46560	protein.targeting	1.03733		2.31313
A01_VARUNA_g2815.t1	AT1G62840	not assigned.unknown		-1.34844	-3.91215
A01_VARUNA_g2821.t1	AT1G62810	misc.oxidases - copper, flavone etc	-3.99305
A01_VARUNA_g2864.t1	AT1G62340	protein.degradation	-5.01175	5.08716
A01_VARUNA_g2876.t1	AT1G61730	RNA.regulation of transcription	-1.36043		-1.1749
A01_VARUNA_g2889.t1			-4.22254		-5.56541
A01_VARUNA_g2890.t1	AT2G31820	cell.organisation	-4.28681	-2.43388	-7.39889
A01_VARUNA_g29.t1	AT4G39260	RNA.regulation of transcription	-1.76149
A01_VARUNA_g290.t1	AT4G35590	RNA.regulation of transcription	-1.92536		-2.85266
A01_VARUNA_g2917.t1	AT1G62050	cell.organisation		1.59115	1.17921
A01_VARUNA_g293.t1	AT4G35550	RNA.regulation of transcription	2.16721		4.58446
A01_VARUNA_g2944.t1	AT4G00270	RNA.regulation of transcription			-2.06686
A01_VARUNA_g295.t1	AT4G35530	not assigned.no ontology			1.45011
A01_VARUNA_g2977.t1	AT1G61520	PS.lightreaction	-3.90725		-2.07733
A01_VARUNA_g2982.t1	AT2G01820	signalling.receptor kinases	4.86397		7.12634
A01_VARUNA_g2987.t1	AT1G61340	development.unspecified	1.4772		2.72093
A01_VARUNA_g2991.t1	AT1G61170	not assigned.unknown	1.97468
A01_VARUNA_g3.t1	AT4G38220	protein.degradation		1.03006	1.7971
A01_VARUNA_g304.t1	AT4G35390	RNA.regulation of transcription	-4.88369		-5.81145
A01_VARUNA_g3047.t1	AT1G54710	protein.degradation	-1.54878
A01_VARUNA_g3057.t1	AT1G54870	misc.short chain dehydrogenase/reductase (SDR)		-5.3042	-5.4082
A01_VARUNA_g308.t1	AT4G35350	protein.degradation	2.79021
A01_VARUNA_g3084.t1	AT1G56340	signalling.calcium			1.01791
A01_VARUNA_g3085.t1	AT1G56420	not assigned.unknown			1.33266
A01_VARUNA_g309.t1	AT4G35335	transport.sugars			1.12012
A01_VARUNA_g3092.t1	AT3G24130	cell wall.pectin*esterases			2.37399
A01_VARUNA_g3097.t1	AT1G56580	not assigned.unknown		1.60642	1.0609
A01_VARUNA_g31.t1	AT4G39320	cell.organisation	-2.69116	1.71813
A01_VARUNA_g310.t1	AT4G35320	not assigned.unknown		2.57818	2.87618
A01_VARUNA_g312.t1	AT4G35300	transport.sugars	-2.11942		-1.26585
A01_VARUNA_g3155.t1	AT1G58080	amino acid metabolism.synthesis	1.99575	1.30745	3.81662
A01_VARUNA_g316.t1	AT4G35270	RNA.regulation of transcription	1.95137	-1.21779
A01_VARUNA_g3182.t1	AT1G58290	tetrapyrrole synthesis.glu-tRNA reductase		1.19311
A01_VARUNA_g32.t1	AT4G39340	not assigned.unknown	-5.5531	3.64718
A01_VARUNA_g320.t1	AT4G35230	protein.postranslational modification	-1.24736
A01_VARUNA_g3203.t1	AT1G59610	misc.dynamin	-2.22096		-3.66759
A01_VARUNA_g3231.t1	AT1G60010	not assigned.unknown	1.25838		1.85804
A01_VARUNA_g3233.t1	AT1G60030	transport.misc	-1.57364	-1.36194	-3.41179
A01_VARUNA_g3234.t1	AT1G40087	not assigned.unknown	-3.24694		-4.35428
A01_VARUNA_g3248.t1	AT1G60190	protein.degradation		1.52323
A01_VARUNA_g3257.t1	AT1G60420	not assigned.no ontology			1.92711
A01_VARUNA_g3271.t1	AT1G60500	misc.dynamin			1.12777
A01_VARUNA_g3279.t1	AT1G60620	RNA.transcription			1.09328
A01_VARUNA_g3280.t1	AT1G60630	signalling.receptor kinases	-2.37982		-2.76315
A01_VARUNA_g3290.t1	AT1G60770	RNA.regulation of transcription		1.52673	1.7921
A01_VARUNA_g330.t1	AT4G35080	transport.metal			1.52374
A01_VARUNA_g3300.t1			-1.0659
A01_VARUNA_g3304.t1	AT1G60940	protein.postranslational modification	1.12108		1.58011
A01_VARUNA_g3320.t1	AT5G27260	not assigned.unknown		1.09895
A01_VARUNA_g3326.t1	AT1G61100	stress.biotic	1.42544
A01_VARUNA_g3335.t1	AT1G61170	not assigned.unknown	4.9785		2.32657
A01_VARUNA_g334.t1	AT4G35030	protein.postranslational modification	-2.06978
A01_VARUNA_g3349.t1	AT1G61215	RNA.regulation of transcription			1.62767
A01_VARUNA_g3350.t1	AT1G61240	not assigned.unknown			1.0043
A01_VARUNA_g3360.t1	AT1G61340	development.unspecified	-1.8842
A01_VARUNA_g3363.t1	AT1G61380	signalling.receptor kinases		-1.5357	-2.10344
A01_VARUNA_g337.t1	AT4G34990	RNA.regulation of transcription		2.59836	2.91587
A01_VARUNA_g338.t1	AT4G34970	cell.organisation		6.16317	6.35665
A01_VARUNA_g3380.t1			-1.89863	-1.14835	-3.31675
A01_VARUNA_g3386.t1	AT3G51120	RNA.regulation of transcription			-1.96776
A01_VARUNA_g339.t1	AT4G34960	cell.cycle			1.04624
A01_VARUNA_g3392.t1	AT1G61640	not assigned.no ontology			1.41432
A01_VARUNA_g3394.t1	AT1G61660	RNA.regulation of transcription	-2.00807		-4.46651
A01_VARUNA_g340.t1	AT4G34950	development.unspecified	-1.85291	2.52927
A01_VARUNA_g3400.t1	AT1G61667	not assigned.unknown	1.44533		2.57762
A01_VARUNA_g3407.t1	AT1G61730	RNA.regulation of transcription			1.17507
A01_VARUNA_g3417.t1	AT1G61820	misc.gluco-, galacto- and mannosidases			-2.66424
A01_VARUNA_g3423.t1	AT1G61870	not assigned.no ontology			1.45841
A01_VARUNA_g3428.t1	AT1G62120	RNA.regulation of transcription			1.9544
A01_VARUNA_g3429.t1	AT1G62120	RNA.regulation of transcription			1.11586
A01_VARUNA_g3432.t1	AT3G24495	DNA.repair		2.80564	2.02449
A01_VARUNA_g3442.t1	AT3G23940	not assigned.no ontology		1.41062	1.39876
A01_VARUNA_g3447.t1	AT3G24060	not assigned.no ontology	1.82154		2.12658
A01_VARUNA_g3448.t1	AT3G24070	RNA.regulation of transcription	-1.83111		-1.80615
A01_VARUNA_g345.t1	AT4G34870	cell.cycle		1.65448	2.60267
A01_VARUNA_g3452.t1	AT3G24110	signalling.calcium	-2.88973		-4.52186
A01_VARUNA_g3455.t1	AT3G24140	RNA.regulation of transcription		-5.21933	-4.30376
A01_VARUNA_g3463.t1	AT3G24225	development.unspecified			-2.43897
A01_VARUNA_g3467.t1	AT3G24250	not assigned.no ontology			1.8486
A01_VARUNA_g3473.t1	AT3G23810	amino acid metabolism.degradation	2.41466	3.02898	5.80296
A01_VARUNA_g3474.t1	AT3G23805	signalling.misc		1.95999	2.67891
A01_VARUNA_g3480.t1	AT3G23710	protein.targeting		1.4208	2.26861
A01_VARUNA_g3483.t1	AT2G28010	RNA.regulation of transcription	2.97236		2.36427
A01_VARUNA_g3484.t1	AT3G23690	RNA.regulation of transcription	1.86417		2.13617
A01_VARUNA_g3485.t1	AT3G23670	cell.organisation		1.79975	1.78931
A01_VARUNA_g349.t1	AT4G34750	hormone metabolism.auxin	1.20101		2.44268
A01_VARUNA_g3499.t1	AT3G23605	protein.degradation			1.39859
A01_VARUNA_g350.t1	AT4G34740	nucleotide metabolism.synthesis		1.75011	1.18834
A01_VARUNA_g3513.t1	AT3G23430	transport.phosphate	-2.43078	1.07699	-1.13816
A01_VARUNA_g352.t1	AT4G38920	transport.p- and v-ATPases		1.11274	1.15705
A01_VARUNA_g3525.t1	AT3G23280	cell.organisation		2.88734	2.64613
A01_VARUNA_g354.t1	AT4G34710	polyamine metabolism.synthesis			-2.65312
A01_VARUNA_g3544.t1	AT3G23180	not assigned.no ontology	-3.67043	1.62204
A01_VARUNA_g3547.t1	AT3G23150	hormone metabolism.ethylene		-2.55645	-1.3195
A01_VARUNA_g355.t1	AT4G34700	mitochondrial electron transport / ATP synthesis.			1.08353
A01_VARUNA_g3558.t1	AT3G23060	protein.degradation	1.50034		1.8521
A01_VARUNA_g3560.t1	AT3G23030	RNA.regulation of transcription	2.90793
A01_VARUNA_g3570.t1	AT3G22960	glycolysis.plastid branch	-2.90478		-3.35854
A01_VARUNA_g3587.t1	AT3G22840	signalling.light	3.21926		3.74729
A01_VARUNA_g359.t1	AT4G34650	lipid metabolism.'exotics' (steroids, squalene etc)		-2.85469	-3.12282
A01_VARUNA_g3608.t1	AT3G22660	protein.synthesis		1.34429
A01_VARUNA_g3613.t1	AT3G22600	misc.protease inhibitor/seed storage/lipid transfer protein (LTP) family protein	-2.35335		-3.45283
A01_VARUNA_g363.t1	AT4G34620	protein.synthesis		1.43028	1.49365
A01_VARUNA_g3631.t1	AT3G22330	RNA.processing		1.11813	1.63108
A01_VARUNA_g3642.t1	AT3G22200	amino acid metabolism.synthesis	1.66662		2.05834
A01_VARUNA_g3647.t1	AT3G22160	not assigned.no ontology	1.42794		2.2485
A01_VARUNA_g3653.t1	AT3G22070	not assigned.no ontology			-2.03018
A01_VARUNA_g3661.t1	AT3G21890	RNA.regulation of transcription	1.00819	1.66183	3.21678
A01_VARUNA_g3668.t1	AT3G21770	misc.peroxidases	-9.96792	1.4146	-8.8461
A01_VARUNA_g3671.t1	AT3G21710	not assigned.unknown	-3.54733	1.1691	-1.43883
A01_VARUNA_g3672.t1	AT3G21700	not assigned.unknown		1.29499	1.20655
A01_VARUNA_g3674.t1	AT3G21690	transport.misc		-2.07762	-1.08334
A01_VARUNA_g3678.t1	AT3G21670	transport.nitrate	-2.31114	1.16684
A01_VARUNA_g368.t1	AT4G34540	secondary metabolism.flavonoids			1.36188
A01_VARUNA_g3681.t1	AT5G56170	not assigned.no ontology	5.08967		5.24411
A01_VARUNA_g3684.t1	AT3G21560	misc.UDP glucosyl and glucoronyl transferases		2.91965	4.03897
A01_VARUNA_g3688.t1	AT3G21550	not assigned.unknown			-1.84625
A01_VARUNA_g3691.t1	AT3G21510	signalling.phosphorelay		1.32375
A01_VARUNA_g3700.t1	AT3G47680	RNA.regulation of transcription	-2.47446		-2.05943
A01_VARUNA_g3703.t1	AT3G21420	secondary metabolism.flavonoids		2.86042	2.0581
A01_VARUNA_g3705.t1	AT3G21370	misc.gluco-, galacto- and mannosidases			-2.91578
A01_VARUNA_g3725.t1	AT3G21100	RNA.RNA binding	-2.26222		-1.93325
A01_VARUNA_g3751.t1					-1.3408
A01_VARUNA_g3763.t1	AT3G20740	RNA.regulation of transcription			1.48217
A01_VARUNA_g3768.t1	AT3G20670	DNA.synthesis/chromatin structure		3.27528	2.99508
A01_VARUNA_g3784.t1	AT3G20370	not assigned.no ontology	5.70903		3.19741
A01_VARUNA_g3785.t1	AT3G20340	not assigned.unknown	-1.1636		-2.36244
A01_VARUNA_g3787.t1	AT3G20320	protein.targeting			1.20063
A01_VARUNA_g38.t1	AT4G39400	hormone metabolism.brassinosteroid	-2.24512		-1.58422
A01_VARUNA_g3804.t1	AT3G20210	protein.degradation		3.66898	5.46597
A01_VARUNA_g3822.t1	AT3G19930	transport.sugars	2.5628		4.1027
A01_VARUNA_g3830.t1	AT3G19850	signalling.light			2.70804
A01_VARUNA_g3833.t1	AT3G19820	hormone metabolism.brassinosteroid		-1.1763	-1.82242
A01_VARUNA_g3839.t1			-3.28192	1.89642
A01_VARUNA_g384.t1	AT4G34360	protein.degradation			1.7762
A01_VARUNA_g3843.t1	AT3G19663	not assigned.unknown	-3.77115	2.50814
A01_VARUNA_g385.t1	AT4G34350	secondary metabolism.isoprenoids		-2.52716	-1.41348
A01_VARUNA_g3852.t1	AT3G19553	transport.amino acids	1.6449		3.50937
A01_VARUNA_g3853.t1	AT3G19550	not assigned.unknown	-2.88923		-2.30105
A01_VARUNA_g3857.t1	AT3G19540	not assigned.unknown		1.52141	1.29139
A01_VARUNA_g3858.t1	AT5G36228	not assigned.unknown			-3.59002
A01_VARUNA_g3859.t1	AT3G19510	RNA.regulation of transcription		1.68074	2.5184
A01_VARUNA_g3860.t1	AT3G19500	hormone metabolism.ethylene		-1.95243	-1.27282
A01_VARUNA_g3863.t1	AT3G19390	protein.degradation			1.55913
A01_VARUNA_g3866.t1	AT3G19380	RNA.regulation of transcription		2.55822	3.518
A01_VARUNA_g3872.t1	AT1G49720	hormone metabolism.abscisic acid		-1.04188	-2.69411
A01_VARUNA_g3878.t1	AT3G19160	hormone metabolism.cytokinin	3.22509		3.58776
A01_VARUNA_g3883.t1	AT1G32750	RNA.regulation of transcription			1.56647
A01_VARUNA_g3889.t1	AT3G18950	DNA.synthesis/chromatin structure	-3.11073
A01_VARUNA_g3901.t1	AT3G18830	transport.sugars	2.41025
A01_VARUNA_g3914.t1	AT3G18750	protein.postranslational modification		-1.58105
A01_VARUNA_g3915.t1	AT1G36240	protein.synthesis			1.66892
A01_VARUNA_g3922.t1	AT3G18660	cell wall.hemicellulose synthesis	2.09332		2.23074
A01_VARUNA_g3928.t1	AT3G18580	RNA.regulation of transcription		1.20403	1.78071
A01_VARUNA_g3931.t1	AT3G18560	not assigned.unknown	1.44962		2.19753
A01_VARUNA_g3932.t1	AT3G18550	RNA.regulation of transcription	3.00139		5.25629
A01_VARUNA_g394.t1	AT4G34260	not assigned.unknown	-3.84393	-2.73394	-6.84396
A01_VARUNA_g395.t1	AT4G34250	lipid metabolism.FA synthesis and FA elongation	5.50481		3.96358
A01_VARUNA_g3950.t1	AT3G18280	misc.protease inhibitor/seed storage/lipid transfer protein (LTP) family protein	2.59892	-1.83921
A01_VARUNA_g3951.t1	AT3G18260	not assigned.no ontology	4.33288		2.51464
A01_VARUNA_g396.t1	AT4G34240	fermentation.aldehyde dehydrogenase		1.01209	1.61035
A01_VARUNA_g3961.t1	AT3G18170	not assigned.unknown	2.67321		1.88716
A01_VARUNA_g3965.t1	AT3G18130	protein.postranslational modification		1.00327	1.45264
A01_VARUNA_g3970.t1	AT1G48620	DNA.synthesis/chromatin structure			1.12668
A01_VARUNA_g3971.t1	AT3G18030	Co-factor and vitamine metabolism.pantothenate			1.16056
A01_VARUNA_g3975.t1	AT5G25475	not assigned.unknown	1.49692
A01_VARUNA_g3977.t1	AT3G17860	hormone metabolism.jasmonate			1.5105
A01_VARUNA_g3984.t1	AT3G17810	nucleotide metabolism.degradation			-1.08288
A01_VARUNA_g3985.t1	AT3G17790	misc.acid and other phosphatases	1.63479		2.05332
A01_VARUNA_g3994.t1	AT3G17650	transport.peptides and oligopeptides		-1.00307
A01_VARUNA_g400.t1	AT4G34220	signalling.receptor kinases			-1.30833
A01_VARUNA_g401.t1	AT4G34215	not assigned.unknown			1.01738
A01_VARUNA_g4013.t1	AT3G17420	protein.postranslational modification	-1.89278		-2.95105
A01_VARUNA_g4015.t1	AT3G17410	protein.postranslational modification	1.58054		1.92569
A01_VARUNA_g402.t1	AT4G34200	amino acid metabolism.synthesis		1.51335	2.83361
A01_VARUNA_g4029.t1	AT3G17152	misc.invertase/pectin methylesterase inhibitor family protein	3.01269		5.03277
A01_VARUNA_g4030.t1	AT3G17140	major CHO metabolism.degradation		2.06606	1.18527
A01_VARUNA_g4041.t1			-5.21814	7.72749	1.93472
A01_VARUNA_g405.t1	AT2G17305	not assigned.unknown	4.27962		2.58273
A01_VARUNA_g4050.t1	AT3G16870	RNA.regulation of transcription		1.3502	2.14072
A01_VARUNA_g4051.t1	AT3G16860	cell wall.cellulose synthesis	2.76899		3.95522
A01_VARUNA_g4059.t1	AT3G16830	development.unspecified			1.03941
A01_VARUNA_g4068.t1	AT3G16730	not assigned.unknown			1.04787
A01_VARUNA_g4072.t1	AT3G16710	not assigned.no ontology			1.78351
A01_VARUNA_g4073.t1	AT3G16700	amino acid metabolism.degradation	1.6531		1.22986
A01_VARUNA_g408.t1	AT4G34138	misc.UDP glucosyl and glucoronyl transferases	2.73507		1.36916
A01_VARUNA_g4083.t1	AT3G16490	signalling.calcium	-1.95054		-2.31263
A01_VARUNA_g4087.t1	AT3G47680	RNA.regulation of transcription	-4.67885
A01_VARUNA_g4090.t1	AT3G16340	transport.ABC transporters and multidrug resistance systems		1.02865
A01_VARUNA_g4092.t1	AT3G16240	transport.Major Intrinsic Proteins	2.50782		2.01928
A01_VARUNA_g4105.t1	AT3G16140	PS.lightreaction	2.84404		3.41838
A01_VARUNA_g4112.t1	AT3G16060	cell.organisation	1.06489	1.14599	2.31164
A01_VARUNA_g4117.t1	AT3G15990	transport.sulphate	-3.02237		-3.76532
A01_VARUNA_g4133.t1	AT3G15800	misc.beta 1,3 glucan hydrolases	3.30628		2.55996
A01_VARUNA_g4134.t1	AT3G15790	RNA.regulation of transcription		-1.44871	-2.14753
A01_VARUNA_g4135.t1	AT3G15780	not assigned.unknown			1.2524
A01_VARUNA_g4140.t1			-1.67399
A01_VARUNA_g4146.t1	AT3G15660	redox.glutaredoxins			2.0607
A01_VARUNA_g4151.t1	AT3G15550	not assigned.unknown		3.85565	3.69282
A01_VARUNA_g4154.t1	AT1G28030	misc.oxygenases		-1.49389
A01_VARUNA_g4159.t1	AT3G15510	RNA.regulation of transcription	-1.0081	1.56933
A01_VARUNA_g4161.t1	AT3G15490	not assigned.unknown	2.69813
A01_VARUNA_g4162.t1	AT3G15460	protein.synthesis	1.09993	2.03606	3.47241
A01_VARUNA_g4165.t1	AT3G15390	RNA.transcription	1.08724		1.62523
A01_VARUNA_g4168.t1	AT3G15355	protein.degradation			1.16376
A01_VARUNA_g4173.t1	AT3G15354	signalling.light	1.29233		1.66137
A01_VARUNA_g4174.t1	AT3G15350	misc.UDP glucosyl and glucoronyl transferases			1.8354
A01_VARUNA_g4177.t1	AT3G15300	not assigned.no ontology	1.79951
A01_VARUNA_g4186.t1	AT3G15170	RNA.regulation of transcription			2.60357
A01_VARUNA_g4188.t1	AT3G15115	not assigned.unknown	1.21954		2.03091
A01_VARUNA_g4189.t1	AT3G04660	protein.degradation	1.55164	2.07635	3.91659
A01_VARUNA_g4190.t1	AT3G15060	signalling.G-proteins			1.16938
A01_VARUNA_g4191.t1	AT3G15050	signalling.calcium	-3.12766	2.51211
A01_VARUNA_g4194.t1	AT3G15000	not assigned.no ontology	1.84138	1.23644	3.59515
A01_VARUNA_g4195.t1	AT3G14950	not assigned.no ontology		-3.50758	-2.60162
A01_VARUNA_g4197.t1	AT3G14920	not assigned.unknown	1.2287
A01_VARUNA_g4200.t1	AT3G14850	not assigned.unknown	-2.72635		-2.6043
A01_VARUNA_g4201.t1	AT3G14840	signalling.receptor kinases		1.29124
A01_VARUNA_g4209.t1	AT3G14730	not assigned.no ontology			2.07747
A01_VARUNA_g4214.t1	AT3G14690	misc.cytochrome P45		-3.29022	-4.48718
A01_VARUNA_g4215.t1	AT3G14610	misc.cytochrome P45		-4.75905	-3.38339
A01_VARUNA_g4216.t1	AT3G14590	signalling.calcium		-2.477	-1.88636
A01_VARUNA_g4219.t1	AT3G29410	secondary metabolism.isoprenoids	-4.23223		-5.02782
A01_VARUNA_g4223.t1	AT3G14440	hormone metabolism.abscisic acid	-1.65058		-1.00857
A01_VARUNA_g4227.t1	AT3G14410	transport.metabolite transporters at the envelope membrane		1.41565	2.27125
A01_VARUNA_g4229.t1	AT3G14330	not assigned.no ontology		-1.05604
A01_VARUNA_g4230.t1	AT3G14310	cell wall.pectin*esterases	8.72714		6.68245
A01_VARUNA_g424.t1	AT4G33940	protein.degradation			1.40525
A01_VARUNA_g4245.t1	AT3G14130	PS.photorespiration	-1.29328	1.42763
A01_VARUNA_g4249.t1	AT3G14075	lipid metabolism.lipid degradation			1.21849
A01_VARUNA_g4250.t1	AT3G14067	protein.degradation		-1.27734
A01_VARUNA_g4252.t1	AT3G14020	RNA.regulation of transcription	-2.09357		-4.22124
A01_VARUNA_g4254.t1	AT3G14000	not assigned.unknown			-2.17241
A01_VARUNA_g4258.t1	AT3G13960	RNA.regulation of transcription	-4.78861		-4.2937
A01_VARUNA_g4265.t1	AT3G13890	RNA.regulation of transcription	5.59765		4.08707
A01_VARUNA_g4267.t1	AT3G21000	not assigned.unknown			1.10032
A01_VARUNA_g427.t1	AT4G33870	misc.peroxidases	-2.80416
A01_VARUNA_g4270.t1	AT3G13810	RNA.regulation of transcription		-2.37842	-1.48753
A01_VARUNA_g4271.t1	AT3G13790	major CHO metabolism.degradation		1.4695
A01_VARUNA_g4283.t1	AT5G49040	stress.biotic	-5.91069	-1.48452	-7.66129
A01_VARUNA_g4285.t1	AT5G49040	stress.biotic	3.06959	5.7212	9.1186
A01_VARUNA_g4289.t1	AT3G13600	signalling.calcium	1.55605		3.05924
A01_VARUNA_g4290.t1	AT1G11680	hormone metabolism.brassinosteroid		-7.39763	-8.09326
A01_VARUNA_g4293.t1	AT3G13540	RNA.regulation of transcription		2.33625	2.77767
A01_VARUNA_g4295.t1	AT3G13520	cell wall.cell wall proteins	1.14223
A01_VARUNA_g430.t1	AT4G33790	lipid metabolism.lipid degradation	3.96874		1.70785
A01_VARUNA_g4313.t1	AT3G13235	protein.degradation	-3.67932		-1.66676
A01_VARUNA_g4321.t1	AT3G13175	not assigned.unknown		-1.73604	-1.55176
A01_VARUNA_g4322.t1	AT3G13170	DNA.synthesis/chromatin structure		1.6993
A01_VARUNA_g4324.t1	AT3G13150	not assigned.no ontology		1.0372	1.38301
A01_VARUNA_g4334.t1	AT3G13020	DNA.synthesis/chromatin structure			-1.99809
A01_VARUNA_g4336.t1	AT3G12980	RNA.regulation of transcription	-1.32554		-1.90898
A01_VARUNA_g4338.t1	AT3G12960	not assigned.unknown		-4.18849	-3.0258
A01_VARUNA_g4350.t1	AT3G12870	not assigned.unknown		2.71295	2.97152
A01_VARUNA_g4353.t1	AT3G12820	RNA.regulation of transcription	3.73328	-1.61499
A01_VARUNA_g4355.t1	AT3G12780	PS.calvin cycle			-1.12106
A01_VARUNA_g4357.t1	AT3G12730	RNA.regulation of transcription	2.32649	-3.14085
A01_VARUNA_g4370.t1	AT3G12610	DNA.repair	3.77351	2.70974	7.61424
A01_VARUNA_g4371.t1	AT3G12600	nucleotide metabolism.salvage			-1.40694
A01_VARUNA_g4377.t1	AT3G12510	not assigned.unknown			1.6962
A01_VARUNA_g4386.t1	AT3G12410	not assigned.unknown	-3.92115		-3.11396
A01_VARUNA_g4403.t1	AT3G12145	cell wall.degradation	3.8915	1.47209	5.60422
A01_VARUNA_g4407.t1	AT3G12120	lipid metabolism.FA desaturation		-1.76148	-3.44012
A01_VARUNA_g4412.t1	AT3G12030	not assigned.no ontology			1.45539
A01_VARUNA_g4421.t1	AT3G11920	redox.glutaredoxins	1.14421	1.3403	3.44891
A01_VARUNA_g4427.t1	AT3G11760	not assigned.unknown	-1.18259		-1.02212
A01_VARUNA_g4429.t1	AT3G11740	not assigned.unknown	2.63308		4.5442
A01_VARUNA_g4433.t1	AT3G11690	not assigned.unknown	2.74809		2.72283
A01_VARUNA_g4436.t1	AT3G11640	not assigned.unknown			-1.94999
A01_VARUNA_g4438.t1	AT3G11600	not assigned.no ontology	2.43546	-1.81448
A01_VARUNA_g444.t1	AT4G33640	not assigned.unknown		1.35767	2.17662
A01_VARUNA_g4448.t1	AT3G11490	signalling.G-proteins		-1.67767	-2.10001
A01_VARUNA_g4460.t1	AT3G11210	misc.GDSL-motif lipase	4.39033		6.51194
A01_VARUNA_g4464.t1	AT3G11150	not assigned.unknown	-1.72196		-1.99135
A01_VARUNA_g4468.t1	AT3G11040	not assigned.no ontology			1.83101
A01_VARUNA_g4478.t1	AT3G10920	redox.dismutases and catalases	-4.91422	-6.56366	-11.7238
A01_VARUNA_g4480.t1	AT3G10910	protein.degradation		3.42097	2.81302
A01_VARUNA_g4481.t1	AT3G10890	cell wall.degradation	5.18326		8.02892
A01_VARUNA_g4485.t1	AT3G10810	protein.degradation	-1.74422		-1.94093
A01_VARUNA_g449.t1	AT4G33530	transport.potassium			1.06777
A01_VARUNA_g4500.t1	AT3G10600	transport.amino acids	3.2048		4.69552
A01_VARUNA_g4506.t1	AT5G04590	S-assimilation.sulfite redox			1.84953
A01_VARUNA_g4508.t1	AT3G10540	protein.postranslational modification		1.01015	1.02751
A01_VARUNA_g4510.t1	AT3G10525	not assigned.unknown	-2.76137
A01_VARUNA_g4529.t1	AT4G23680	stress.abiotic	-1.33267	4.8229	3.09529
A01_VARUNA_g453.t1	AT4G33500	protein.postranslational modification		-1.05897	-1.1605
A01_VARUNA_g4531.t1	AT3G10195	stress.biotic	5.02717	1.75637	8.06023
A01_VARUNA_g4539.t1	AT3G09830	protein.postranslational modification			2.22538
A01_VARUNA_g454.t1	AT4G33495	not assigned.unknown			1.14036
A01_VARUNA_g4546.t1	AT3G09730	not assigned.unknown		1.01169
A01_VARUNA_g4549.t1	AT3G09700	stress.abiotic		1.16046	1.89637
A01_VARUNA_g4559.t1	AT3G09410	cell wall.pectin*esterases	-1.67166
A01_VARUNA_g4563.t1	AT2G03750	lipid metabolism.'exotics'(steroids, squalene etc)	-2.92965
A01_VARUNA_g4573.t1	AT3G09210	RNA.regulation of transcription	-1.36604		-1.41574
A01_VARUNA_g4580.t1	AT3G09000	not assigned.no ontology		1.70617
A01_VARUNA_g4584.t1	AT3G08650	transport.metal			1.40199
A01_VARUNA_g4585.t1	AT3G08640	not assigned.no ontology	1.02846
A01_VARUNA_g4587.t1	AT3G08550	hormone metabolism.abscisic acid		1.15581	1.6423
A01_VARUNA_g459.t1	AT4G33440	cell wall.degradation		-1.65504	-3.13247
A01_VARUNA_g4591.t1	AT3G08030	not assigned.unknown	-3.67687		-2.4905
A01_VARUNA_g4595.t1	AT3G07940	RNA.regulation of transcription	1.1338		1.6148
A01_VARUNA_g4612.t1	AT3G07730	not assigned.unknown			1.98131
A01_VARUNA_g4619.t1	AT3G07590	RNA.processing		1.22435	1.53811
A01_VARUNA_g463.t1	AT4G33400	development.unspecified		3.10727	2.49515
A01_VARUNA_g4633.t1	AT3G07360	protein.degradation		-7.04547	-6.14535
A01_VARUNA_g4634.t1	AT3G07350	not assigned.unknown		-1.44399
A01_VARUNA_g464.t1	AT4G33390	not assigned.unknown		-6.71264	-6.42849
A01_VARUNA_g4640.t1	AT3G07255		-5.82938		-7.41345
A01_VARUNA_g4644.t1	AT3G07130	misc.acid and other phosphatases		2.11294	3.29655
A01_VARUNA_g4655.t1	AT3G06910	protein.degradation			1.00163
A01_VARUNA_g4656.t1	AT3G06868	not assigned.unknown	-4.86576		-6.07018
A01_VARUNA_g4663.t1	AT3G06780	not assigned.no ontology		-1.06752	-2.00435
A01_VARUNA_g4664.t1	AT3G06778	protein.folding	-4.03202		-2.10739
A01_VARUNA_g4673.t1	AT3G06270	protein.postranslational modification	2.43826
A01_VARUNA_g4679.t1	AT3G06035	not assigned.unknown	-2.29947		-2.29297
A01_VARUNA_g468.t1	AT4G33270	cell.division		2.6812	1.67099
A01_VARUNA_g4693.t1	AT3G05850	DNA.synthesis/chromatin structure			1.09117
A01_VARUNA_g4696.t1	AT3G05800	RNA.regulation of transcription	-2.09516
A01_VARUNA_g4706.t1	AT3G05590	protein.synthesis			1.00342
A01_VARUNA_g4707.t1	AT3G05610	cell wall.pectin*esterases	-4.37415	2.2154
A01_VARUNA_g4708.t1	AT3G05630	lipid metabolism.lipid degradation		-2.19565	-2.21747
A01_VARUNA_g4710.t1	AT3G05690	RNA.regulation of transcription	-2.62144		-1.57497
A01_VARUNA_g4723.t1	AT3G05345	stress.abiotic		1.16404
A01_VARUNA_g4726.t1	AT3G05320	not assigned.unknown			2.34084
A01_VARUNA_g4729.t1	AT3G05220	transport.metal			-1.44974
A01_VARUNA_g4731.t1	AT3G05190	misc.aminotransferases		-1.77793	-3.99563
A01_VARUNA_g4733.t1	AT3G05170	glycolysis.unclear/dually targeted	-2.97986		-1.58188
A01_VARUNA_g4734.t1	AT3G05020	lipid metabolism.FA synthesis and FA elongation	-8.19989		-8.78066
A01_VARUNA_g474.t1	AT4G33180	not assigned.no ontology		1.75279	1.96493
A01_VARUNA_g4740.t1	AT3G05040	RNA.processing		1.32408	1.04255
A01_VARUNA_g475.t1	AT4G33170	not assigned.no ontology	1.04586		1.50782
A01_VARUNA_g4763.t1	AT3G04350	not assigned.unknown	-1.59668		-2.51222
A01_VARUNA_g4764.t1	AT5G18480	major CHO metabolism.synthesis	-1.62195		-1.37768
A01_VARUNA_g4765.t1	AT3G04300	not assigned.unknown	-1.03668	1.85987
A01_VARUNA_g4775.t1	AT3G04060	development.unspecified			-2.40124
A01_VARUNA_g4777.t1	AT3G04030	RNA.regulation of transcription	1.41735
A01_VARUNA_g4779.t1	AT3G10210	not assigned.no ontology	4.23571	2.28464	7.55994
A01_VARUNA_g4784.t1			-1.95785
A01_VARUNA_g4788.t1	AT5G23770	not assigned.no ontology	1.94001		4.02513
A01_VARUNA_g479.t1	AT4G33145	not assigned.unknown	3.46392
A01_VARUNA_g4791.t1	AT3G03950	signalling.calcium		1.3515	1.56406
A01_VARUNA_g4794.t1	AT3G03920	protein.synthesis		1.19139	1.46236
A01_VARUNA_g4796.t1	AT3G03860	redox.thioredoxin	1.31885		1.02693
A01_VARUNA_g4801.t1	AT3G03760	RNA.regulation of transcription	-8.50903	1.35846	-7.18033
A01_VARUNA_g4808.t1	AT3G03680	not assigned.no ontology		2.68508	1.8785
A01_VARUNA_g481.t1	AT4G33145	not assigned.unknown	4.44919		3.76705
A01_VARUNA_g4810.t1	AT3G03660	RNA.regulation of transcription	-4.2146		-3.94435
A01_VARUNA_g4813.t1	AT3G03620	transport.misc	-6.96394	-2.77029	-10.2442
A01_VARUNA_g482.t1	AT4G33145	not assigned.unknown	1.94469
A01_VARUNA_g4826.t1	AT3G03341	not assigned.unknown			-2.00007
A01_VARUNA_g4830.t1	AT3G03220	cell wall.modification	-2.04605		-1.85976
A01_VARUNA_g4831.t1	AT3G03200	RNA.regulation of transcription		-2.9972
A01_VARUNA_g4835.t1	AT3G03130	not assigned.unknown		2.71447	2.03272
A01_VARUNA_g484.t1	AT4G33130	not assigned.no ontology			2.08596
A01_VARUNA_g4846.t1	AT4G11580	protein.degradation		1.44432
A01_VARUNA_g4848.t1	AT3G02940	RNA.regulation of transcription			-2.0555
A01_VARUNA_g4851.t1	AT3G02910	not assigned.unknown		1.21965	2.28432
A01_VARUNA_g4855.t1	AT3G02880	signalling.receptor kinases	1.95901		2.93052
A01_VARUNA_g4857.t1	AT3G02800	not assigned.unknown			1.37045
A01_VARUNA_g4860.t1	AT5G50950	TCA / org transformation.TCA			-1.69153
A01_VARUNA_g4861.t1	AT3G02750	protein.postranslational modification	-1.17955		-1.68191
A01_VARUNA_g4862.t1	AT3G02740	protein.degradation	2.41533		4.37077
A01_VARUNA_g4872.t1			1.11549
A01_VARUNA_g4874.t1	AT3G02630	lipid metabolism.FA synthesis and FA elongation	-1.67205	-1.33216	-3.04118
A01_VARUNA_g4876.t1	AT3G02580	hormone metabolism.brassinosteroid			-1.09918
A01_VARUNA_g4883.t1	AT3G02510	cell.division	1.29366	3.53932	5.10814
A01_VARUNA_g4890.t1	AT3G02080	protein.synthesis			1.00852
A01_VARUNA_g4894.t1	AT5G28780	not assigned.no ontology	-5.48248	1.16964	-3.8186
A01_VARUNA_g4897.t1	AT3G01140	RNA.regulation of transcription	2.652		4.58692
A01_VARUNA_g4910.t1	AT3G02420	not assigned.unknown			1.15241
A01_VARUNA_g4914.t1	AT3G02350	misc.UDP glucosyl and glucoronyl transferases			-1.51792
A01_VARUNA_g4919.t1	AT3G02310	development.unspecified		1.35511	2.17649
A01_VARUNA_g492.t1	AT4G33040	redox.glutaredoxins	2.90011		3.75546
A01_VARUNA_g4922.t1	AT3G44290	development.unspecified	-4.71728	-1.8372	-7.28393
A01_VARUNA_g4924.t1	AT3G02230	cell wall.cell wall proteins		1.12166	1.48887
A01_VARUNA_g4931.t1	AT3G01280	transport.porins	-3.60475		-3.92661
A01_VARUNA_g4932.t1	AT3G01300	protein.postranslational modification	-2.51182		-2.82808
A01_VARUNA_g4939.t1	AT3G01410	RNA.processing			1.75744
A01_VARUNA_g50.t1	AT4G39640	stress.abiotic	-4.21605		-3.22924
A01_VARUNA_g504.t1	AT4G32940	protein.targeting		-1.01247
A01_VARUNA_g506.t1	AT4G32920	not assigned.no ontology	-3.13736		-2.54995
A01_VARUNA_g509.t1	AT4G32890	RNA.regulation of transcription	-2.46628	1.48936
A01_VARUNA_g511.t1	AT4G32870	not assigned.unknown		2.04735
A01_VARUNA_g515.t1	AT4G32830	protein.postranslational modification		3.08174	2.12308
A01_VARUNA_g526.t1	AT4G32730	RNA.regulation of transcription	1.1768	2.79264	4.74883
A01_VARUNA_g531.t1	AT4G32690	redox.heme		1.2839
A01_VARUNA_g534.t1	AT4G32670	not assigned.no ontology			2.92319
A01_VARUNA_g549.t1	AT4G32540	misc.oxidases - copper, flavone etc	-3.81957
A01_VARUNA_g554.t1	AT4G32500	transport.potassium	1.32547	1.83856	3.74416
A01_VARUNA_g556.t1	AT4G32460	not assigned.unknown	3.03741	-1.13437	1.31003
A01_VARUNA_g562.t1	AT4G32400	transport.metabolite transporters at the envelope membrane		1.15444	1.871
A01_VARUNA_g564.t1	AT4G32370	cell wall.degradation	-1.61397
A01_VARUNA_g569.t1	AT4G32300	protein.postranslational modification			1.31322
A01_VARUNA_g571.t1	AT4G32295	not assigned.unknown	-3.75169	-1.8001	-5.66374
A01_VARUNA_g572.t1	AT4G32290	not assigned.unknown			-1.11916
A01_VARUNA_g581.t1	AT4G32150	cell.vesicle transport		2.13981	3.28958
A01_VARUNA_g582.t1	AT4G32130	not assigned.unknown		1.15703	1.68643
A01_VARUNA_g584.t1	AT4G32100	not assigned.unknown	-2.29897	6.65323	4.12375
A01_VARUNA_g59.t1	AT4G39770	minor CHO metabolism.trehalose		-2.49372	-3.30499
A01_VARUNA_g594.t1	AT4G31990	amino acid metabolism.synthesis	2.75074		2.35909
A01_VARUNA_g598.t1	AT2G25170	DNA.unspecified	1.4955		3.55
A01_VARUNA_g6.t1	AT4G38400	cell wall.modification		1.97919	3.22182
A01_VARUNA_g60.t1	AT4G39780	RNA.regulation of transcription	-2.62873
A01_VARUNA_g600.t1	AT4G31890	not assigned.no ontology		-2.73649	-1.98648
A01_VARUNA_g602.t1			-4.6676	-2.2679	-7.47727
A01_VARUNA_g605.t1	AT4G31840	misc.plastocyanin-like	-1.79119	3.46178	1.48357
A01_VARUNA_g606.t1	AT4G31830	not assigned.unknown		-6.69075	-8.48107
A01_VARUNA_g608.t1	AT4G31820	signalling.light		-1.62279
A01_VARUNA_g609.t1	AT4G31800	RNA.regulation of transcription	-1.21412		-2.60838
A01_VARUNA_g61.t1	AT4G39790	not assigned.unknown	-1.98767	1.33503
A01_VARUNA_g610.t1	AT4G31790	misc.O-methyl transferases			1.46722
A01_VARUNA_g614.t1	AT4G31730	not assigned.unknown	-2.86097	1.96677
A01_VARUNA_g616.t1	AT1G77520	secondary metabolism.phenylpropanoids		-3.03757	-4.65698
A01_VARUNA_g618.t1	AT4G31670	protein.degradation	-1.1371		-1.87932
A01_VARUNA_g619.t1	AT4G31680	RNA.regulation of transcription	-1.40046
A01_VARUNA_g626.t1	AT4G31590	cell wall.cellulose synthesis	-1.16752		-1.91725
A01_VARUNA_g629.t1	AT4G31540	RNA.regulation of transcription	-1.19327
A01_VARUNA_g645.t1	AT4G31430	not assigned.unknown	-1.02368		-1.75376
A01_VARUNA_g650.t1	AT4G31360	not assigned.unknown			1.96473
A01_VARUNA_g654.t1					-2.40258
A01_VARUNA_g657.t1	AT4G31300	protein.degradation			1.23021
A01_VARUNA_g663.t1	AT4G31180	protein.aa activation			1.10779
A01_VARUNA_g668.t1	AT4G31130	not assigned.unknown		1.29045	2.42634
A01_VARUNA_g673.t1	AT4G31060	RNA.regulation of transcription	-5.68459		-7.11024
A01_VARUNA_g674.t1	AT4G31050	Co-factor and vitamine metabolism.			1.56701
A01_VARUNA_g676.t1	AT4G31020	not assigned.unknown	-2.4252
A01_VARUNA_g677.t1	AT4G31000	signalling.calcium		-1.73602	-1.59866
A01_VARUNA_g687.t1	AT4G30890	protein.degradation			1.18527
A01_VARUNA_g688.t1	AT4G30880	misc.protease inhibitor/seed storage/lipid transfer protein (LTP) family protein	-6.39506	7.08523
A01_VARUNA_g695.t1	AT4G30810	protein.degradation	1.07671	1.52928	2.77251
A01_VARUNA_g703.t1	AT4G29770	not assigned.unknown	2.84259	2.1891	5.2351
A01_VARUNA_g706.t1	AT4G30660	stress.abiotic	-2.6641		-3.77741
A01_VARUNA_g707.t1	AT4G30650	stress.abiotic	2.63646		4.19387
A01_VARUNA_g713.t1	AT4G30530	nucleotide metabolism.synthesis	4.68643		6.10325
A01_VARUNA_g717.t1	AT2G23940	not assigned.unknown			-1.12756
A01_VARUNA_g721.t1	AT4G30440	cell wall.precursor synthesis	1.12761		1.62911
A01_VARUNA_g722.t1	AT4G30430	development.unspecified	2.88029		3.83818
A01_VARUNA_g727.t1	AT4G30370	protein.degradation			-2.36552
A01_VARUNA_g735.t1	AT4G30270	cell wall.degradation	2.87066		3.77848
A01_VARUNA_g737.t1	AT4G30250	protein.degradation	-5.89251	3.09802
A01_VARUNA_g743.t1	AT4G30180	not assigned.unknown		-3.2037	-4.50276
A01_VARUNA_g75.t1	AT4G39952	not assigned.no ontology			1.3222
A01_VARUNA_g750.t1	AT4G30130	not assigned.unknown	-1.86716
A01_VARUNA_g751.t1	AT4G30110	transport.metal	-3.99988	2.90941
A01_VARUNA_g752.t1	AT4G30110	transport.metal	-3.3265		-2.8501
A01_VARUNA_g755.t1	AT2G29045	stress.biotic	1.9655
A01_VARUNA_g759.t1				-2.94187	-3.6234
A01_VARUNA_g78.t1	AT4G39980	amino acid metabolism.synthesis	1.29927
A01_VARUNA_g781.t1	AT4G29860	development.unspecified			1.0211
A01_VARUNA_g782.t1	AT4G29850	not assigned.unknown		1.28329	1.31514
A01_VARUNA_g783.t1	AT4G29840	amino acid metabolism.synthesis		-1.08536	-1.5247
A01_VARUNA_g800.t1	AT4G29680	nucleotide metabolism.phosphotransfer and pyrophosphatases			1.21228
A01_VARUNA_g807.t1	AT4G29530	protein.postranslational modification			1.07773
A01_VARUNA_g808.t1	AT4G29520	not assigned.unknown			1.20814
A01_VARUNA_g814.t1	AT4G29440	not assigned.unknown	1.15519		1.7719
A01_VARUNA_g819.t1	AT5G56670	protein.synthesis		-1.05867
A01_VARUNA_g826.t1	AT4G29310	not assigned.unknown	-1.17043	4.16124	2.95561
A01_VARUNA_g83.t1	AT4G40000	not assigned.no ontology			1.31764
A01_VARUNA_g830.t1	AT4G29230	development.unspecified	-4.66557		-4.80587
A01_VARUNA_g832.t1	AT4G29210	redox.ascorbate and glutathione	-1.18025	-1.74193	-3.02453
A01_VARUNA_g833.t1	AT4G29190	RNA.regulation of transcription	-2.66743	-1.90138	-4.78681
A01_VARUNA_g836.t1	AT4G29140	transport.ABC transporters and multidrug resistance systems	-2.47277	1.14235
A01_VARUNA_g844.t1	AT4G29080	signalling.light	1.84126	1.94553	3.93008
A01_VARUNA_g85.t1	AT4G40030	DNA.synthesis/chromatin structure			1.14723
A01_VARUNA_g850.t1	AT4G29020	not assigned.no ontology	-3.67646	-1.79106	-6.83282
A01_VARUNA_g855.t1	AT4G28950	signalling.G-proteins	-1.90759	3.20495
A01_VARUNA_g856.t1	AT3G23890	DNA.synthesis/chromatin structure		3.26355	2.22815
A01_VARUNA_g860.t1	AT4G28890	protein.degradation	4.00969		4.20772
A01_VARUNA_g870.t1	AT4G28800	RNA.regulation of transcription			-3.07492
A01_VARUNA_g877.t1	AT4G28730	redox.glutaredoxins		2.05182	3.19561
A01_VARUNA_g882.t1	AT4G28703	not assigned.unknown			-2.4636
A01_VARUNA_g895.t1	AT4G28530	RNA.regulation of transcription		-1.95689
A01_VARUNA_g90.t1	AT4G40060	RNA.regulation of transcription	1.75269
A01_VARUNA_g908.t1	AT1G52415	not assigned.unknown	-1.4292	1.64162
A01_VARUNA_g913.t1	AT4G17500	hormone metabolism.ethylene	1.84945
A01_VARUNA_g914.t1	AT4G17510	protein.degradation			1.07305
A01_VARUNA_g916.t1	AT4G17550	transport.metabolite transporters at the mitochondrial membrane		-3.18561	-5.08205
A01_VARUNA_g923.t1	AT4G17620	not assigned.no ontology	-1.02165		-1.24356
A01_VARUNA_g928.t1	AT5G03450	protein.degradation	-3.01604		-4.26943
A01_VARUNA_g932.t1	AT4G17695	RNA.regulation of transcription	-1.03941
A01_VARUNA_g938.t1	AT4G17790	not assigned.unknown		-2.1716	-2.52943
A01_VARUNA_g941.t1	AT4G17810	RNA.regulation of transcription	-6.50431		-7.08343
A01_VARUNA_g943.t1	AT4G17840	not assigned.unknown		-1.1403
A01_VARUNA_g949.t1	AT4G17880	RNA.regulation of transcription			1.43401
A01_VARUNA_g952.t1	AT4G17905	protein.degradation		-2.24788
A01_VARUNA_g954.t1	AT4G17920	protein.degradation			-2.83555
A01_VARUNA_g955.t1	AT4G17940	not assigned.unknown		-2.00049	-2.88639
A01_VARUNA_g960.t1	AT4G18010	minor CHO metabolism.myo-inositol	1.80029		1.7302
A01_VARUNA_g968.t1	AT4G18130	signalling.light			1.21137
A01_VARUNA_g969.t1	AT4G18150	not assigned.unknown	-1.52405		-1.98231
A01_VARUNA_g98.t1	AT4G38000	RNA.regulation of transcription	-6.34594	1.47909	-4.63081
A01_VARUNA_g981.t1	AT4G18290	transport.potassium	4.11721		3.4249
A01_VARUNA_g985.t1	AT4G18350	hormone metabolism.abscisic acid			1.30308
A01_VARUNA_g987.t1	AT4G18360	PS.photorespiration	2.62157		3.49358
A01_VARUNA_g995.t1	AT4G18422	not assigned.unknown	1.72837	-1.60205
A01_VARUNA_g997.t1	AT4G18430	signalling.G-proteins	3.41961		1.80201
A01_VARUNA_g998.t1	AT1G36280	nucleotide metabolism.synthesis		1.94998	2.48667
A01_VARUNA_g999.t1	AT4G18470	stress.biotic		3.79281	5.26464
A02_VARUNA_g10.t1	AT5G01850	protein.postranslational modification			1.1631
A02_VARUNA_g1011.t1	AT5G22580	not assigned.unknown	-4.0057
A02_VARUNA_g1023.t1	AT5G22740	cell wall.cellulose synthesis	1.69419	-1.02426
A02_VARUNA_g1029.t1	AT5G22810	misc.GDSL-motif lipase	-7.73753		-7.23763
A02_VARUNA_g1032.t1	AT5G22860	protein.degradation	3.59898
A02_VARUNA_g1042.t1	AT5G22980	protein.degradation	4.3012	5.09732	10.0359
A02_VARUNA_g1044.t1	AT5G60800	transport.misc	-1.88035		-1.95914
A02_VARUNA_g1048.t1	AT5G60760	not assigned.unknown	-2.64161	-1.0734	-3.90818
A02_VARUNA_g1049.t1	AT5G60750	protein.degradation			1.08112
A02_VARUNA_g1052.t1	AT5G60700	misc.UDP glucosyl and glucoronyl transferases	-6.59943	2.96326
A02_VARUNA_g1054.t1	AT5G60680	not assigned.unknown		1.04272
A02_VARUNA_g1067.t1	AT5G60440	RNA.regulation of transcription	2.03495
A02_VARUNA_g1069.t1	AT5G60440	RNA.regulation of transcription	1.83467
A02_VARUNA_g107.t1	AT5G03545	not assigned.unknown		1.81224	1.5182
A02_VARUNA_g1072.t1	AT5G60400	not assigned.unknown		-2.47572	-3.09289
A02_VARUNA_g1074.t1	AT5G60400	not assigned.unknown	-2.6086	-3.39416	-6.36306
A02_VARUNA_g1078.t1	AT5G60360	protein.degradation	1.46763	1.66111	4.09745
A02_VARUNA_g1083.t1	AT5G60210	not assigned.no ontology			1.11887
A02_VARUNA_g1084.t1	AT5G60200	RNA.regulation of transcription		-1.79863	-1.61409
A02_VARUNA_g1085.t1	AT5G60142	RNA.regulation of transcription		1.76568	2.71744
A02_VARUNA_g1090.t1	AT5G60050	not assigned.no ontology			1.49487
A02_VARUNA_g1093.t1	AT5G60020	secondary metabolism.simple phenols	2.69328		2.05428
A02_VARUNA_g1100.t1	AT5G22880	DNA.synthesis/chromatin structure		1.78068	2.11187
A02_VARUNA_g1102.t1	AT5G59870	DNA.synthesis/chromatin structure		3.52481	4.20844
A02_VARUNA_g111.t1	AT5G03620	protein.degradation			-1.80257
A02_VARUNA_g1112.t1	AT5G59790	not assigned.unknown		1.83516	2.68526
A02_VARUNA_g1117.t1	AT5G59750	Co-factor and vitamine metabolism.riboflavin	2.56708	-1.11693
A02_VARUNA_g1119.t1	AT5G59730	RNA.regulation of transcription	2.87363		2.81607
A02_VARUNA_g1120.t1	AT5G59720	stress.abiotic		-3.78576
A02_VARUNA_g1122.t1	AT5G59970	DNA.synthesis/chromatin structure		2.43791	2.64589
A02_VARUNA_g1134.t1	AT5G59560	signalling.light		1.03978	1.79212
A02_VARUNA_g1135.t1	AT5G59550	protein.degradation			1.167
A02_VARUNA_g1136.t1	AT2G19480	DNA.synthesis/chromatin structure	-1.15595
A02_VARUNA_g1138.t1	AT2G13450	not assigned.no ontology			-1.93035
A02_VARUNA_g1142.t1	AT5G59470	not assigned.no ontology		1.30693	1.67874
A02_VARUNA_g1147.t1	AT5G59350	not assigned.unknown			1.73789
A02_VARUNA_g1149.t1	AT5G59310	lipid metabolism.lipid transfer proteins etc	4.81457		5.70042
A02_VARUNA_g1159.t1	AT5G59070	misc.UDP glucosyl and glucoronyl transferases			2.77755
A02_VARUNA_g1162.t1	AT5G59150	signalling.G-proteins		3.25621	4.21848
A02_VARUNA_g1167.t1	AT5G59270	protein.postranslational modification			1.84979
A02_VARUNA_g1173.t1	AT5G52370	not assigned.unknown			1.031
A02_VARUNA_g1177.t1	AT5G58860	misc.cytochrome P45	-3.54989	2.25734
A02_VARUNA_g1179.t1	AT5G58830	protein.degradation	2.44994	2.05783	5.68379
A02_VARUNA_g118.t1	AT5G03820	misc.GDSL-motif lipase	-7.54469	1.8792	-5.39919
A02_VARUNA_g1181.t1	AT5G58830	protein.degradation	5.745		8.12444
A02_VARUNA_g1182.t1	AT5G58830	protein.degradation	4.84291		7.24868
A02_VARUNA_g1184.t1	AT5G58784	not assigned.no ontology	-7.77629	5.75983
A02_VARUNA_g1186.t1	AT5G58770	not assigned.no ontology	-2.67264	-1.87335	-5.99818
A02_VARUNA_g1189.t1	AT5G58710	cell.cycle			-2.6508
A02_VARUNA_g1192.t1	AT2G36130	cell.cycle	-1.50722		-1.91743
A02_VARUNA_g1194.t1	AT5G58660	not assigned.no ontology			-1.57194
A02_VARUNA_g1198.t1	AT5G58500	not assigned.unknown		3.50926	4.1679
A02_VARUNA_g120.t1	AT5G03860	gluconeogenesis / glyoxylate cycle.malate synthase		-8.2493	-9.70582
A02_VARUNA_g1206.t1	AT5G58330	TCA / org transformation.other organic acid transformatons	1.19413		2.35587
A02_VARUNA_g1209.t1	AT5G58300	signalling.receptor kinases	-2.08453	2.54293
A02_VARUNA_g121.t1	AT5G03870	redox.glutaredoxins			-1.57049
A02_VARUNA_g1211.t1	AT5G58230	development.unspecified	3.14417		4.01517
A02_VARUNA_g1217.t1	AT5G58160	not assigned.no ontology			-1.3879
A02_VARUNA_g1221.t1	AT5G58140	protein.postranslational modification	1.27466	-4.30243	-2.81631
A02_VARUNA_g1225.t1	AT5G58090	misc.beta 1,3 glucan hydrolases	-2.20369		-3.223
A02_VARUNA_g1226.t1	AT5G58080	RNA.regulation of transcription	1.74059		3.90111
A02_VARUNA_g1227.t1	AT5G58070	transport.misc	3.16318	-4.19602
A02_VARUNA_g1232.t1	AT5G58020	not assigned.unknown			1.35109
A02_VARUNA_g1234.t1	AT5G58000	not assigned.no ontology	-2.4651		-2.1705
A02_VARUNA_g1243.t1			1.62313
A02_VARUNA_g125.t1	AT3G61090	not assigned.unknown		1.5308
A02_VARUNA_g1255.t1	AT5G57720	RNA.regulation of transcription	3.41202		2.30644
A02_VARUNA_g1257.t1	AT5G57710	stress.abiotic		-1.10934
A02_VARUNA_g126.t1	AT3G06030	protein.postranslational modification			-1.07635
A02_VARUNA_g1265.t1	AT5G57560	cell wall.modification	-3.08855	-4.7958	-8.29978
A02_VARUNA_g1266.t1	AT5G57560	cell wall.modification			1.44872
A02_VARUNA_g1271.t1	AT5G57520	RNA.regulation of transcription	2.63119
A02_VARUNA_g1278.t1	AT5G57380	RNA.regulation of transcription	-2.23708	1.93923
A02_VARUNA_g1283.t1	AT5G57320	cell.organisation	1.91073		1.72857
A02_VARUNA_g129.t1	AT5G04040	development.storage proteins	-2.83228		-1.60124
A02_VARUNA_g1290.t1	AT5G57180	RNA.regulation of transcription	-1.39312	1.25104
A02_VARUNA_g1292.t1	AT5G57130	not assigned.unknown			-2.09363
A02_VARUNA_g1296.t1	AT5G57090	hormone metabolism.auxin			-2.83349
A02_VARUNA_g1297.t1	AT5G57070	not assigned.no ontology	1.40695		2.47749
A02_VARUNA_g1304.t1	AT5G56970	hormone metabolism.cytokinin	-3.09524	1.57077
A02_VARUNA_g1306.t1	AT5G56940	protein.synthesis			1.19006
A02_VARUNA_g1308.t1	AT5G56890	signalling.receptor kinases	-2.76548	1.61234
A02_VARUNA_g1309.t1	AT5G56870	misc.gluco-, galacto- and mannosidases	-2.40288		-1.66623
A02_VARUNA_g1327.t1	AT5G56530	protein.degradation	-3.20263		-3.44125
A02_VARUNA_g1332.t1	AT5G56460	protein.postranslational modification	-5.91171		-4.9866
A02_VARUNA_g1346.t1	AT5G56250	not assigned.unknown	-2.14541		-2.58019
A02_VARUNA_g1353.t1	AT5G56170	not assigned.no ontology		1.10382	1.31086
A02_VARUNA_g1363.t1	AT5G55930	transport.peptides and oligopeptides			1.83885
A02_VARUNA_g1366.t1	AT5G55910	protein.postranslational modification		1.59306	2.89527
A02_VARUNA_g1367.t1	AT5G55850	signalling.in sugar and nutrient physiology			1.46442
A02_VARUNA_g1370.t1	AT5G55730	cell wall.cell wall proteins		2.03088	1.21238
A02_VARUNA_g1372.t1	AT5G55710	not assigned.unknown			1.76148
A02_VARUNA_g1374.t1	AT5G55680	not assigned.no ontology	-1.26504	1.34861
A02_VARUNA_g1378.t1	AT5G55590	cell wall.pectin*esterases	2.0372		3.00559
A02_VARUNA_g1381.t1	AT5G55560	protein.postranslational modification			1.17478
A02_VARUNA_g1382.t1	AT5G55520	cell.organisation		3.68535	3.15545
A02_VARUNA_g1387.t1	AT5G55370	secondary metabolism.wax		-5.4136	-4.08277
A02_VARUNA_g1393.t1	AT3G15820	misc.acid and other phosphatases	3.49813		4.10683
A02_VARUNA_g1398.t1	AT5G55230	cell.organisation			-1.79365
A02_VARUNA_g14.t1	AT5G01750	not assigned.unknown		-1.66476
A02_VARUNA_g1408.t1	AT5G55120	redox.ascorbate and glutathione		1.97633	3.95739
A02_VARUNA_g1419.t1	AT5G54870	not assigned.unknown			-1.17655
A02_VARUNA_g142.t1	AT5G04200	protein.degradation	-3.91873	3.49982
A02_VARUNA_g1428.t1	AT5G54730	protein.degradation			-1.2874
A02_VARUNA_g1431.t1	AT5G54690	cell wall.hemicellulose synthesis	-3.07722		-3.29534
A02_VARUNA_g1434.t1	AT5G54660	stress.abiotic	2.46242
A02_VARUNA_g1436.t1	AT5G54600	protein.synthesis	-1.60927	1.69399
A02_VARUNA_g1441.t1	AT5G54500	lipid metabolism.'exotics'(steroids, squalene etc)		1.09405	2.06029
A02_VARUNA_g1443.t1	AT5G54470	RNA.regulation of transcription	1.33071		2.77749
A02_VARUNA_g1446.t1	AT5G54400	not assigned.unknown		2.41333	2.47965
A02_VARUNA_g1450.t1	AT1G04870	misc.O-methyl transferases		2.1983	2.36571
A02_VARUNA_g1456.t1	AT5G54310	RNA.regulation of transcription			1.52339
A02_VARUNA_g1462.t1	AT5G55230	cell.organisation	-5.97998	1.73204	-2.06269
A02_VARUNA_g1463.t1	AT5G54250	transport.cyclic nucleotide or calcium regulated channels	-5.19237		-5.48865
A02_VARUNA_g1465.t1	AT1G64290	protein.degradation	2.75139		3.91222
A02_VARUNA_g1466.t1	AT5G54160	secondary metabolism.phenylpropanoids	6.59059		8.68204
A02_VARUNA_g1471.t1	AT4G27585	not assigned.no ontology			1.01039
A02_VARUNA_g1479.t1	AT5G53970	amino acid metabolism.degradation			1.12791
A02_VARUNA_g1489.t1	AT5G53890	signalling.receptor kinases			-1.22151
A02_VARUNA_g1490.t1	AT5G53880	not assigned.unknown	1.50165		2.43168
A02_VARUNA_g1491.t1	AT5G53870	misc.plastocyanin-like	6.08954		6.35023
A02_VARUNA_g1492.t1	AT5G53850	minor CHO metabolism.others	-3.28482
A02_VARUNA_g1497.t1	AT5G53780	not assigned.unknown	3.69661		3.01032
A02_VARUNA_g1498.t1	AT5G53790	not assigned.unknown	1.41003		2.27501
A02_VARUNA_g1501.t1	AT5G53660	not assigned.unknown			-3.28761
A02_VARUNA_g1506.t1	AT5G53590	hormone metabolism.auxin			1.89288
A02_VARUNA_g1511.t1	AT5G53520	transport.peptides and oligopeptides		3.14221	5.28362
A02_VARUNA_g1512.t1	AT5G53500	not assigned.no ontology	1.56299		3.34612
A02_VARUNA_g1521.t1	AT5G53310	cell.organisation			1.10345
A02_VARUNA_g1524.t1	AT5G53290	RNA.regulation of transcription		1.61523	2.0349
A02_VARUNA_g1526.t1	AT5G53250	cell wall.cell wall proteins	-2.46552	2.63115
A02_VARUNA_g1529.t1	AT5G53210	RNA.regulation of transcription	-4.96745		-3.85008
A02_VARUNA_g153.t1	AT5G04530	lipid metabolism.FA synthesis and FA elongation	3.31093		3.15864
A02_VARUNA_g1534.t1	AT5G53130	transport.cyclic nucleotide or calcium regulated channels			1.49582
A02_VARUNA_g1561.t1	AT5G52900	not assigned.unknown	-4.21777	-1.47347	-6.40642
A02_VARUNA_g1564.t1	AT5G52860	transport.ABC transporters and multidrug resistance systems			-1.48699
A02_VARUNA_g1568.t1	AT5G52820	development.unspecified		1.10522	1.93421
A02_VARUNA_g1571.t1	AT5G52780	not assigned.unknown	2.41166
A02_VARUNA_g1583.t1	AT5G52540	not assigned.unknown			1.97482
A02_VARUNA_g1588.t1	AT5G52440	protein.targeting		1.08671	1.32505
A02_VARUNA_g159.t1	AT5G04740	amino acid metabolism.		-1.65635	-1.58816
A02_VARUNA_g1597.t1	AT5G52340	cell.vesicle transport		1.72759	1.93218
A02_VARUNA_g1599.t1	AT5G52300	stress.abiotic	-4.06555		-4.35294
A02_VARUNA_g1600.t1	AT5G52280	protein.targeting		-1.55075	-1.52968
A02_VARUNA_g1605.t1	AT5G52060	stress.abiotic	-1.25428	2.03823
A02_VARUNA_g1614.t1	AT5G51920	not assigned.unknown	-2.69905		-2.02965
A02_VARUNA_g1615.t1	AT5G51910	RNA.regulation of transcription	2.17761	1.53435	4.75723
A02_VARUNA_g1620.t1	AT5G51810	hormone metabolism.gibberelin	-4.81482		-5.47603
A02_VARUNA_g1623.t1	AT5G51800	protein.postranslational modification	3.57834		1.91859
A02_VARUNA_g163.t1	AT5G04820	not assigned.no ontology	-2.43794	4.15715	1.64228
A02_VARUNA_g1634.t1	AT5G51660	RNA.processing			1.02597
A02_VARUNA_g1635.t1	AT5G51640	development.unspecified			1.02153
A02_VARUNA_g1637.t1	AT5G51590	RNA.regulation of transcription	2.06017		3.10686
A02_VARUNA_g164.t1	AT5G04980	DNA.synthesis/chromatin structure			-1.74912
A02_VARUNA_g1640.t1	AT5G51550	not assigned.no ontology		1.0828	1.94176
A02_VARUNA_g1642.t1	AT5G50700	misc.short chain dehydrogenase/reductase (SDR)		-12.3728	-11.5391
A02_VARUNA_g1646.t1	AT3G22850	hormone metabolism.auxin	-1.02354
A02_VARUNA_g165.t1	AT5G05010	cell.vesicle transport			1.10238
A02_VARUNA_g1652.t1	AT5G50890	not assigned.unknown	-1.9505		-1.24164
A02_VARUNA_g1656.t1	AT3G45140	hormone metabolism.jasmonate	5.88015		4.49375
A02_VARUNA_g166.t1	AT5G05060	not assigned.unknown		1.74368	3.42821
A02_VARUNA_g1666.t1	AT5G51260	misc.acid and other phosphatases		-1.26301	-1.05866
A02_VARUNA_g1675.t1	AT5G51490	cell wall.pectin*esterases	-7.08312		-6.21679
A02_VARUNA_g1678.t1	AT5G51550	not assigned.no ontology		1.32598	2.46643
A02_VARUNA_g1683.t1	AT1G74360	hormone metabolism.brassinosteroid			1.76659
A02_VARUNA_g1684.t1	AT5G50640	not assigned.no ontology			1.20675
A02_VARUNA_g1695.t1	AT5G50360	not assigned.unknown	-4.73078	-2.93473	-8.18479
A02_VARUNA_g1700.t1	AT5G49830	not assigned.unknown			2.10188
A02_VARUNA_g1701.t1	AT5G49820	not assigned.unknown		-1.06474	-2.04649
A02_VARUNA_g1703.t1	AT1G64970	secondary metabolism.isoprenoids	1.62429		1.09237
A02_VARUNA_g1712.t1	AT2G44870	not assigned.unknown			1.46963
A02_VARUNA_g1723.t1	AT1G65290	lipid metabolism.FA synthesis and FA elongation			1.75422
A02_VARUNA_g1725.t1	AT1G65380	development.unspecified			1.08615
A02_VARUNA_g173.t1	AT5G05210	not assigned.no ontology			-1.1345
A02_VARUNA_g1730.t1	AT1G65450	misc.acyl transferases		2.50073	4.5874
A02_VARUNA_g1735.t1	AT1G65520	lipid metabolism.lipid degradation			1.96508
A02_VARUNA_g1736.t1	AT1G65560	misc.alcohol dehydrogenases			1.88246
A02_VARUNA_g1738.t1	AT1G65610	misc.gluco-, galacto- and mannosidases			1.5739
A02_VARUNA_g174.t1	AT5G05240	not assigned.unknown		1.27695	1.7132
A02_VARUNA_g1741.t1	AT5G49630	transport.amino acids	2.02666		2.14724
A02_VARUNA_g1743.t1	AT1G65690	not assigned.no ontology	4.99474		5.11321
A02_VARUNA_g1744.t1	AT1G65700	RNA.processing		1.20719
A02_VARUNA_g1767.t1	AT1G66200	N-metabolism.ammonia metabolism			1.91122
A02_VARUNA_g1769.t1	AT1G66250	misc.beta 1,3 glucan hydrolases	-3.01847	1.03955	-1.80269
A02_VARUNA_g1770.t1	AT5G54820	protein.degradation	2.09406
A02_VARUNA_g1773.t1	AT1G66330	development.unspecified			1.08553
A02_VARUNA_g1776.t1	AT1G66350	hormone metabolism.gibberelin	2.95263		2.6259
A02_VARUNA_g1788.t1	AT3G44840	protein.postranslational modification		1.64934	2.66502
A02_VARUNA_g1789.t1	AT1G66740	RNA.regulation of transcription		1.46846	2.01586
A02_VARUNA_g179.t1	AT5G05340	misc.peroxidases	1.99509
A02_VARUNA_g1797.t1	AT1G66880	signalling.receptor kinases	1.95443		2.14614
A02_VARUNA_g18.t1	AT5G01530	PS.lightreaction			-1.10553
A02_VARUNA_g1805.t1	AT1G66970	lipid metabolism.lipid degradation			3.77204
A02_VARUNA_g1809.t1	AT1G67050	not assigned.unknown			2.00937
A02_VARUNA_g1815.t1	AT1G67070	cell wall.precursor synthesis	-1.45764
A02_VARUNA_g1817.t1	AT1G67090	PS.calvin cycle		1.52172
A02_VARUNA_g182.t1	AT5G05410	RNA.regulation of transcription			-2.40504
A02_VARUNA_g1822.t1	AT1G67100	RNA.regulation of transcription	-6.00342	-1.48916	-7.78366
A02_VARUNA_g1829.t1	AT1G67180	protein.degradation			1.88613
A02_VARUNA_g1830.t1			-1.26341	1.79887
A02_VARUNA_g1836.t1	AT1G67230	not assigned.no ontology	-1.01774	-1.2352	-2.67456
A02_VARUNA_g184.t1	AT5G05450	protein.synthesis			1.11356
A02_VARUNA_g1840.t1	AT1G67780	not assigned.unknown			1.18061
A02_VARUNA_g1845.t1	AT1G67330	not assigned.unknown	-6.75161	5.56394
A02_VARUNA_g1847.t1	AT1G67360	not assigned.no ontology	-1.36068	1.18026
A02_VARUNA_g1859.t1	AT2G21840	RNA.regulation of transcription	-5.60199	1.82981
A02_VARUNA_g1860.t1	AT1G67590	RNA.regulation of transcription	2.0729		3.69362
A02_VARUNA_g1862.t1	AT1G67630	DNA.synthesis/chromatin structure		2.68252	3.19221
A02_VARUNA_g1864.t1	AT5G36910	stress.biotic		-3.32228	-2.74627
A02_VARUNA_g1879.t1	AT1G67810	Co-factor and vitamine metabolism.iron-sulphur clusters		-2.15582	-5.29154
A02_VARUNA_g1888.t1	AT1G17800	misc.plastocyanin-like	3.84738		3.84126
A02_VARUNA_g1902.t1	AT1G56130	signalling.receptor kinases			2.71091
A02_VARUNA_g1905.t1	AT1G65810	DNA.synthesis/chromatin structure	1.40202		1.98466
A02_VARUNA_g1929.t1	AT1G68440	not assigned.unknown		-1.24801	-1.50845
A02_VARUNA_g1941.t1	AT1G68520	RNA.regulation of transcription	2.17602
A02_VARUNA_g1945.t1	AT1G68550	RNA.regulation of transcription	1.59892		3.0499
A02_VARUNA_g1946.t1	AT1G68560	misc.gluco-, galacto- and mannosidases	-1.74356		-1.06633
A02_VARUNA_g1949.t1	AT1G68570	transport.peptides and oligopeptides	3.20443
A02_VARUNA_g1953.t1	AT1G68620	lipid metabolism.lipid degradation		2.4733	2.464
A02_VARUNA_g1955.t1	AT1G68670	RNA.regulation of transcription			-1.01184
A02_VARUNA_g1958.t1	AT1G68740	transport.phosphate	2.17831
A02_VARUNA_g1963.t1	AT1G68760	nucleotide metabolism.salvage			1.52866
A02_VARUNA_g1969.t1	AT1G68820	protein.degradation		2.0595	2.3286
A02_VARUNA_g1971.t1	AT1G68850	misc.peroxidases	-3.52153
A02_VARUNA_g1973.t1	AT1G68875	not assigned.unknown	-7.122		-7.15301
A02_VARUNA_g1974.t1	AT1G09500	misc.alcohol dehydrogenases	3.77244		6.56395
A02_VARUNA_g1977.t1	AT1G68907	stress.biotic		2.91193	3.10036
A02_VARUNA_g1988.t1	AT1G69040	amino acid metabolism.misc			2.69304
A02_VARUNA_g1990.t1	AT5G50070	misc.invertase/pectin methylesterase inhibitor family protein			1.13952
A02_VARUNA_g1995.t1	AT1G69170	development.squamosa promoter binding like (SPL)	1.24608		1.98163
A02_VARUNA_g1996.t1	AT3G18290	RNA.regulation of transcription	5.30093		7.07934
A02_VARUNA_g2006.t1	AT1G69270	signalling.receptor kinases		1.18624	1.97395
A02_VARUNA_g2012.t1	AT1G64850	signalling.calcium		1.03373	1.47903
A02_VARUNA_g202.t1	AT5G06150	cell.cycle		3.48399	3.34599
A02_VARUNA_g2020.t1	AT1G69420	RNA.regulation of transcription			-1.98465
A02_VARUNA_g2027.t1	AT1G69530	cell wall.modification	1.87878
A02_VARUNA_g2031.t1	AT3G04945	stress.biotic	3.41466		5.48101
A02_VARUNA_g2032.t1	AT3G27740	nucleotide metabolism.synthesis			1.05481
A02_VARUNA_g2033.t1	AT1G69580	RNA.regulation of transcription		-2.16429
A02_VARUNA_g2035.t1	AT1G69600	RNA.regulation of transcription	-2.84078		-2.71138
A02_VARUNA_g204.t1	AT5G06210	RNA.RNA binding			1.16545
A02_VARUNA_g2048.t1	AT1G69760	not assigned.unknown	1.16995	1.50831	3.95159
A02_VARUNA_g2050.t1	AT1G69780	RNA.regulation of transcription	2.82395		2.59597
A02_VARUNA_g2063.t1	AT1G70000	RNA.regulation of transcription	-2.27541
A02_VARUNA_g2070.t1	AT1G70160	not assigned.unknown		1.08778	2.2203
A02_VARUNA_g2077.t1	AT1G70270	not assigned.unknown	4.5128		6.08608
A02_VARUNA_g2081.t1	AT1G70300	transport.potassium	-1.85996		-1.51866
A02_VARUNA_g2086.t1	AT1G70420	not assigned.unknown	1.5416		2.01758
A02_VARUNA_g2088.t1	AT1G70430	protein.postranslational modification	-3.39673		-3.57611
A02_VARUNA_g2096.t1	AT1G70510	RNA.regulation of transcription			-2.21525
A02_VARUNA_g2105.t1	AT1G70570	amino acid metabolism.synthesis	-1.65981		-2.66169
A02_VARUNA_g211.t1	AT5G06480	not assigned.no ontology			2.34394
A02_VARUNA_g2110.t1	AT1G70600	protein.synthesis			1.35585
A02_VARUNA_g2111.t1	AT1G70620	cell.cycle			-2.41897
A02_VARUNA_g2113.t1	AT1G70670	development.unspecified	-3.72462	2.0085	-1.24002
A02_VARUNA_g2117.t1	AT1G70700	not assigned.unknown	4.53153		4.61218
A02_VARUNA_g213.t1	AT5G06500	RNA.regulation of transcription	4.66443		5.10298
A02_VARUNA_g2137.t1	AT1G70890	stress.abiotic	3.19518
A02_VARUNA_g2150.t1	AT1G71100	OPP.non-reductive PP		1.64205	1.39748
A02_VARUNA_g2152.t1	AT1G71120	misc.GDSL-motif lipase	-9.52275	6.19284	-3.02451
A02_VARUNA_g2154.t1	AT1G71140	transport.misc	-1.4809
A02_VARUNA_g2175.t1	AT1G71830	signalling.receptor kinases			1.18782
A02_VARUNA_g2178.t1	AT1G71870	transport.misc	-1.88186		-3.17816
A02_VARUNA_g218.t1	AT3G13445	RNA.transcription			1.91099
A02_VARUNA_g2182.t1	AT1G71880	transport.sugars	-2.31452		-4.02151
A02_VARUNA_g2192.t1	AT1G71970	not assigned.unknown	4.04302	-3.16696
A02_VARUNA_g2196.t1	AT1G72020	not assigned.unknown			1.10252
A02_VARUNA_g2200.t1	AT1G72100	not assigned.no ontology		-4.77781	-5.94888
A02_VARUNA_g2203.t1	AT1G72125	transport.peptides and oligopeptides			2.16631
A02_VARUNA_g2205.t1	AT1G72130	transport.peptides and oligopeptides	2.11149		3.64503
A02_VARUNA_g2209.t1	AT1G72150	transport.misc	-2.85026		-1.90439
A02_VARUNA_g221.t1	AT5G06680	cell.organisation		1.02562	1.00498
A02_VARUNA_g2211.t1	AT1G72160	protein.targeting		-1.21322
A02_VARUNA_g2216.t1	AT1G72220	protein.degradation	-2.65378		-1.7894
A02_VARUNA_g2217.t1	AT1G72230	misc.plastocyanin-like	2.43291		4.70957
A02_VARUNA_g2220.t1	AT1G72250	cell.organisation		3.23406	2.29744
A02_VARUNA_g2229.t1	AT1G72310	protein.degradation	1.53235		1.15485
A02_VARUNA_g2232.t1	AT1G72370	protein.synthesis			1.15449
A02_VARUNA_g2239.t1	AT1G72450	not assigned.unknown	1.68767		1.95485
A02_VARUNA_g2244.t1	AT1G72520	hormone metabolism.jasmonate	2.46576	-1.77925
A02_VARUNA_g2245.t1	AT1G72540	protein.postranslational modification		-5.02389	-5.09924
A02_VARUNA_g2248.t1	AT1G72570	RNA.regulation of transcription		-3.17294	-4.95709
A02_VARUNA_g226.t1	AT5G06800	RNA.regulation of transcription			2.52567
A02_VARUNA_g2265.t1	AT1G72810	amino acid metabolism.synthesis	1.40337		1.45748
A02_VARUNA_g2272.t1	AT1G72970	misc.nitrilases, *nitrile lyases, berberine bridge enzymes, reticuline oxidases, troponine reductases	3.54988		4.51625
A02_VARUNA_g2274.t1	AT1G73000	not assigned.unknown	-2.8078		-2.07473
A02_VARUNA_g2275.t1	AT1G73010	misc.acid and other phosphatases		-1.69049	-1.65048
A02_VARUNA_g2278.t1	AT1G73050	misc.nitrilases, *nitrile lyases, berberine bridge enzymes, reticuline oxidases, troponine reductases	-3.61842
A02_VARUNA_g2280.t1	AT1G73120	not assigned.unknown	-6.14416		-6.43513
A02_VARUNA_g2289.t1	AT1G73200	not assigned.unknown		1.03951	1.53876
A02_VARUNA_g2293.t1	AT1G73220	transport.sugars	-7.57644		-6.68172
A02_VARUNA_g2295.t1	AT1G73220	transport.sugars	-3.70631		-4.66019
A02_VARUNA_g2314.t1	AT1G73590	hormone metabolism.auxin	-1.06868		-2.12038
A02_VARUNA_g2317.t1	AT1G73650	not assigned.unknown	2.12279	2.02634	5.13752
A02_VARUNA_g232.t1	AT5G07010	lipid metabolism.'exotics'(steroids, squalene etc)			3.56444
A02_VARUNA_g2322.t1	AT1G73770	not assigned.unknown			1.75454
A02_VARUNA_g233.t1	AT5G07020	not assigned.no ontology	2.04535		1.20184
A02_VARUNA_g2341.t1					1.4026
A02_VARUNA_g2344.t1	AT1G74020	secondary metabolism.N misc		-1.81174	-2.9797
A02_VARUNA_g2346.t1	AT1G74070	cell.cycle		-1.11597	-2.66028
A02_VARUNA_g2351.t1	AT1G74100	secondary metabolism.sulfur-containing	3.40375		4.22718
A02_VARUNA_g2359.t1	AT1G74360	hormone metabolism.brassinosteroid			1.69324
A02_VARUNA_g2371.t1	AT1G74460	misc.GDSL-motif lipase	1.31817		2.91338
A02_VARUNA_g2378.t1	AT1G74510	protein.degradation			1.07452
A02_VARUNA_g238.t1	AT5G07200	hormone metabolism.gibberelin	-1.94105		-1.96691
A02_VARUNA_g2389.t1	AT1G74700	RNA.processing			1.42002
A02_VARUNA_g239.t1	AT5G07210	RNA.regulation of transcription	-1.96827		-2.65107
A02_VARUNA_g2390.t1	AT1G74710	Co-factor and vitamine metabolism.folate & vitamine K	-4.60113		-2.83989
A02_VARUNA_g2393.t1	AT1G74830	not assigned.unknown	3.40532		3.70503
A02_VARUNA_g2394.t1	AT1G74840	RNA.regulation of transcription	-1.13825		-1.76715
A02_VARUNA_g2397.t1	AT1G74950	not assigned.unknown	1.48448		1.01599
A02_VARUNA_g24.t1	AT5G01410	Co-factor and vitamine metabolism.		1.84378	1.92579
A02_VARUNA_g2403.t1	AT1G75080	hormone metabolism.brassinosteroid	-1.18856
A02_VARUNA_g2418.t1	AT1G75280	secondary metabolism.flavonoids		1.75405	1.82366
A02_VARUNA_g2428.t1	AT1G75460	protein.degradation			-1.63439
A02_VARUNA_g243.t1	AT5G07350	RNA.regulation of transcription			-2.43715
A02_VARUNA_g2434.t1	AT2G31830	DNA.synthesis/chromatin structure	1.71409
A02_VARUNA_g2436.t1	AT1G75520	RNA.regulation of transcription	3.06484		3.43259
A02_VARUNA_g2438.t1	AT1G75540	RNA.regulation of transcription			-2.40958
A02_VARUNA_g2448.t1	AT5G10980	DNA.synthesis/chromatin structure		1.05726	1.78868
A02_VARUNA_g2451.t1	AT1G75670	RNA.RNA binding		1.76813	2.28109
A02_VARUNA_g2467.t1	AT1G75840	signalling.G-proteins		1.59495	1.6086
A02_VARUNA_g247.t1	AT5G07440	N-metabolism.N-degradation		1.29057	2.35087
A02_VARUNA_g2474.t1	AT1G76020	not assigned.unknown		-1.27516	-1.48633
A02_VARUNA_g2478.t1	AT5G11970	not assigned.unknown	-1.76413
A02_VARUNA_g2480.t1	AT1G76140	protein.degradation		1.50315	2.06455
A02_VARUNA_g2481.t1	AT1G76160	not assigned.no ontology		1.72827	2.75547
A02_VARUNA_g2482.t1	AT1G76180	stress.abiotic		1.37641
A02_VARUNA_g2492.t1	AT4G20095	not assigned.unknown			2.20772
A02_VARUNA_g2497.t1	AT1G76360	protein.postranslational modification		-4.01561	-4.74289
A02_VARUNA_g2502.t1	AT1G76490	secondary metabolism.isoprenoids	-1.02983
A02_VARUNA_g2503.t1	AT1G76500	RNA.regulation of transcription	-2.01701	1.05539
A02_VARUNA_g2513.t1	AT1G76680	hormone metabolism.jasmonate	-1.68856		-1.2727
A02_VARUNA_g252.t1	AT5G07560	not assigned.no ontology	-4.2242		-6.01577
A02_VARUNA_g2523.t1	AT1G76850	not assigned.unknown			1.49095
A02_VARUNA_g2526.t1	AT1G76880	RNA.regulation of transcription	-4.10369	1.23403	-2.52933
A02_VARUNA_g2543.t1	AT1G77100	misc.peroxidases		-2.9234	-5.64432
A02_VARUNA_g2551.t1	AT1G77240	lipid metabolism.FA synthesis and FA elongation	-7.8247	5.73076
A02_VARUNA_g2552.t1	AT1G77240	lipid metabolism.FA synthesis and FA elongation	-5.04655	1.92709
A02_VARUNA_g2554.t1	AT1G77280	protein.postranslational modification	-1.3607
A02_VARUNA_g2559.t1	AT1G77330	hormone metabolism.ethylene	5.68544		4.31792
A02_VARUNA_g256.t1	AT5G07660	cell.division		1.71184	3.5491
A02_VARUNA_g2563.t1	AT1G77420	lipid metabolism.lipid degradation			1.0026
A02_VARUNA_g2565.t1	AT1G77470	DNA.synthesis/chromatin structure		1.71046	2.66903
A02_VARUNA_g2566.t1	AT1G77510	redox.thioredoxin	1.58129		2.17129
A02_VARUNA_g2576.t1	AT1G77630	not assigned.no ontology		1.2667
A02_VARUNA_g2578.t1	AT1G77660	signalling.phosphinositides			1.3909
A02_VARUNA_g258.t1	AT5G07680	development.unspecified	-2.01507		-2.26236
A02_VARUNA_g2584.t1	AT1G77690	hormone metabolism.auxin	1.77945		2.30684
A02_VARUNA_g2586.t1	AT4G33270	cell.division	-4.22864		-2.73579
A02_VARUNA_g2593.t1	AT1G77765	not assigned.unknown		1.63438
A02_VARUNA_g2598.t1	AT1G78000	transport.sulphate	4.43478		1.501
A02_VARUNA_g2601.t1	AT1G78050	glycolysis.unclear/dually targeted		1.17849	1.84622
A02_VARUNA_g2603.t1	AT1G78080	RNA.regulation of transcription	1.43214		2.08633
A02_VARUNA_g2608.t1	AT1G78110	not assigned.unknown		3.02689	4.16328
A02_VARUNA_g2609.t1	AT1G78130	development.unspecified			1.06654
A02_VARUNA_g2610.t1	AT1G78140	amino acid metabolism.synthesis			1.0011
A02_VARUNA_g2612.t1	AT1G78160	not assigned.no ontology	2.11155		2.56244
A02_VARUNA_g2620.t1	AT1G78270	misc.UDP glucosyl and glucoronyl transferases	-2.03183	-1.89446	-4.08296
A02_VARUNA_g2621.t1	AT1G78300	signalling.14-3-3 proteins			1.2171
A02_VARUNA_g2633.t1	AT5G62740	not assigned.no ontology			1.62221
A02_VARUNA_g2638.t1	AT1G78580	minor CHO metabolism.trehalose	-1.05184	-1.54491	-2.94719
A02_VARUNA_g2647.t1	AT1G78660	protein.degradation	2.87378		2.04354
A02_VARUNA_g2649.t1	AT1G78700	hormone metabolism.brassinosteroid		1.06487
A02_VARUNA_g266.t1	AT5G07950	PS.lightreaction			1.08145
A02_VARUNA_g2661.t1	AT1G79040	PS.lightreaction		-1.00012
A02_VARUNA_g2683.t1	AT1G79330	protein.degradation	-3.6031		-2.76717
A02_VARUNA_g2685.t1	AT1G79360	transport.misc	-2.47241		-2.89493
A02_VARUNA_g2687.t1	AT1G79410	transport.sugars	3.38054
A02_VARUNA_g2688.t1	AT1G79430	RNA.regulation of transcription	1.62019
A02_VARUNA_g2692.t1	AT1G16300	glycolysis.plastid branch		1.27941	1.56383
A02_VARUNA_g27.t1	AT3G04500	RNA.RNA binding	-3.72886
A02_VARUNA_g2726.t1	AT1G80640	protein.postranslational modification	-3.13071		-3.03552
A02_VARUNA_g273.t1	AT5G08160	protein.postranslational modification			1.23623
A02_VARUNA_g2739.t1	AT1G80560	amino acid metabolism.synthesis			-1.21502
A02_VARUNA_g2742.t1	AT1G80560	amino acid metabolism.synthesis	8.94078		9.42359
A02_VARUNA_g2745.t1	AT1G80510	transport.amino acids		1.14422	1.50561
A02_VARUNA_g2751.t1	AT1G80460	lipid metabolism.glyceral metabolism		2.97863	3.33133
A02_VARUNA_g2756.t1	AT1G80370	cell.cycle	-1.93083
A02_VARUNA_g2761.t1	AT1G80330	hormone metabolism.gibberelin	-2.73373		-3.26041
A02_VARUNA_g2762.t1	AT1G80320	not assigned.no ontology			-1.49186
A02_VARUNA_g2770.t1	AT1G80180	not assigned.unknown		-2.59919	-4.01441
A02_VARUNA_g2772.t1	AT1G80160	Biodegradation of Xenobiotics.lactoylglutathione lyase	-1.50839		-2.51033
A02_VARUNA_g2784.t1	AT1G79960	not assigned.no ontology	1.78893		1.74193
A02_VARUNA_g2785.t1	AT1G79940	stress.abiotic	-1.23772	-2.66652	-4.72133
A02_VARUNA_g2787.t1	AT1G79910	not assigned.unknown	-4.12759		-3.75387
A02_VARUNA_g28.t1	AT5G01370	not assigned.unknown	-2.41328		-1.22291
A02_VARUNA_g280.t1	AT5G08310	not assigned.no ontology	6.98728		6.66629
A02_VARUNA_g2800.t1	AT2G12190	misc.cytochrome P45		1.73284	2.34047
A02_VARUNA_g2804.t1	AT4G00220	RNA.regulation of transcription	-3.28728		-2.11661
A02_VARUNA_g2806.t1	AT4G00295		1.59936		2.36511
A02_VARUNA_g2809.t1	AT4G00305	protein.degradation	-2.69534
A02_VARUNA_g2810.t1	AT4G00360	misc.cytochrome P45	-2.14227
A02_VARUNA_g2814.t1	AT4G00540	RNA.regulation of transcription	-1.63352
A02_VARUNA_g2815.t1	AT4G00560	not assigned.no ontology			1.37379
A02_VARUNA_g282.t1	AT5G08330	hormone metabolism.auxin	-2.80703	-1.08533	-4.31638
A02_VARUNA_g2820.t1	AT4G00750	stress.abiotic	3.78034		5.1575
A02_VARUNA_g2836.t1	AT4G00895	PS.lightreaction	-1.78914		-1.55693
A02_VARUNA_g2854.t1	AT1G01050	nucleotide metabolism.phosphotransfer and pyrophosphatases	1.33366	2.03834	3.57009
A02_VARUNA_g2856.t1	AT4G01500	RNA.regulation of transcription		1.93197	2.50466
A02_VARUNA_g2863.t1	AT4G02150	protein.targeting		1.86717	2.09559
A02_VARUNA_g2871.t1	AT4G02370	not assigned.unknown	1.06165
A02_VARUNA_g2889.t1	AT4G02510	protein.targeting			1.99769
A02_VARUNA_g2890.t1	AT4G02500	misc.UDP glucosyl and glucoronyl transferases			-1.47208
A02_VARUNA_g2892.t1	AT2G02930	misc.glutathione S transferases	-3.57912	4.5785
A02_VARUNA_g2898.t1	AT4G02600	stress.biotic	1.89618		2.41635
A02_VARUNA_g290.t1	AT5G08480	not assigned.no ontology		-1.90584	-3.74658
A02_VARUNA_g2901.t1	AT4G02670	RNA.regulation of transcription	2.08856		2.20579
A02_VARUNA_g2909.t1			-1.70866
A02_VARUNA_g293.t1	AT3G15880	development.unspecified			1.94118
A02_VARUNA_g2935.t1	AT4G03090	not assigned.unknown		2.26425	2.19082
A02_VARUNA_g2940.t1	AT4G03180	not assigned.unknown			-1.01875
A02_VARUNA_g2943.t1	AT4G05150	not assigned.no ontology		1.45288	2.44004
A02_VARUNA_g2948.t1	AT4G04780	not assigned.unknown			1.74075
A02_VARUNA_g2952.t1	AT4G04760	transport.sugars	-1.8636		-3.85037
A02_VARUNA_g2954.t1	AT4G04640	PS.lightreaction			-1.31577
A02_VARUNA_g2971.t1	AT3G47090	signalling.receptor kinases			-1.88215
A02_VARUNA_g2972.t1	AT5G20160	protein.synthesis		1.04853	1.78019
A02_VARUNA_g2990.t1	AT4G12370	not assigned.unknown		1.74524	2.2443
A02_VARUNA_g2995.t1	AT5G57740	cell.organisation	-1.97596
A02_VARUNA_g2999.t1	AT4G12250	cell wall.precursor synthesis	-1.58538		-2.63212
A02_VARUNA_g30.t1	AT1G67235		-1.63978
A02_VARUNA_g3000.t1	AT4G12110	lipid metabolism.'exotics' (steroids, squalene etc)	-1.82698		-2.40885
A02_VARUNA_g3006.t1	AT4G12080	RNA.regulation of transcription			-1.16996
A02_VARUNA_g302.t1	AT5G08790	development.unspecified	1.05861		1.46078
A02_VARUNA_g3033.t1	AT4G11650	stress.abiotic	-2.63124
A02_VARUNA_g3039.t1	AT4G11640	amino acid metabolism.synthesis		-1.05085	-2.16251
A02_VARUNA_g3041.t1	AT4G11450	not assigned.unknown			-1.39259
A02_VARUNA_g3047.t1	AT4G11320	protein.degradation		-4.73115	-5.13028
A02_VARUNA_g3050.t1	AT3G57150	protein.synthesis		1.53466	2.18305
A02_VARUNA_g3057.t1	AT4G11210	stress.biotic	-6.55911	-1.90514	-9.05656
A02_VARUNA_g3064.t1	AT4G11150	transport.p- and v-ATPases		1.14591	1.4729
A02_VARUNA_g3066.t1	AT4G11100	not assigned.unknown			1.37865
A02_VARUNA_g3067.t1	AT4G11070	RNA.regulation of transcription	1.94333		2.12648
A02_VARUNA_g3068.t1	AT4G11030	lipid metabolism.FA synthesis and FA elongation		1.63193
A02_VARUNA_g307.t1	AT5G09330	development.unspecified		1.27114	1.90192
A02_VARUNA_g3070.t1	AT4G11010	nucleotide metabolism.phosphotransfer and pyrophosphatases			1.41268
A02_VARUNA_g3074.t1	AT4G10810	not assigned.unknown	-1.16532
A02_VARUNA_g3091.t1	AT4G10390	signalling.receptor kinases	1.13923		2.07567
A02_VARUNA_g3096.t1	AT4G10380	transport.Major Intrinsic Proteins	-5.25817	1.28363	-3.9138
A02_VARUNA_g311.t1	AT5G09430	not assigned.no ontology	-4.09973		-2.09073
A02_VARUNA_g3122.t1	AT4G10060	not assigned.unknown		-1.33186
A02_VARUNA_g313.t1	AT5G09440	signalling.in sugar and nutrient physiology	2.29188		4.52743
A02_VARUNA_g314.t1	AT5G09440	signalling.in sugar and nutrient physiology	-2.47927
A02_VARUNA_g3146.t1	AT4G08320	not assigned.no ontology			-1.13812
A02_VARUNA_g315.t1				3.37186	3.12269
A02_VARUNA_g3189.t1	AT5G42150	not assigned.unknown			1.10063
A02_VARUNA_g320.t1	AT5G09530	not assigned.no ontology	-2.71917
A02_VARUNA_g3206.t1	AT5G42650	hormone metabolism.jasmonate			1.64159
A02_VARUNA_g3210.t1	AT5G42700	RNA.regulation of transcription		1.70272
A02_VARUNA_g3220.t1	AT5G42790	protein.degradation			1.08994
A02_VARUNA_g3257.t1	AT5G43300	lipid metabolism.lipid degradation		-4.60387	-4.76359
A02_VARUNA_g3258.t1	AT5G43310	signalling.light	-2.06186		-2.48282
A02_VARUNA_g3267.t1	AT1G20260	transport.p- and v-ATPases	-1.70458
A02_VARUNA_g3282.t1	AT5G43750	not assigned.unknown	1.21295
A02_VARUNA_g329.t1	AT5G09660	gluconeogenesis / glyoxylate cycle.Malate DH	3.33836	-2.97552
A02_VARUNA_g3300.t1	AT5G43860	tetrapyrrole synthesis.unspecified	2.08853	-1.94258
A02_VARUNA_g3307.t1	AT5G43950	not assigned.unknown		1.06047	2.352
A02_VARUNA_g3311.t1	AT5G44020	development.storage proteins			-1.77301
A02_VARUNA_g3315.t1	AT3G42170	DNA.unspecified			1.48765
A02_VARUNA_g3317.t1	AT5G44070	metal handling.binding, chelation and storage		1.25436	1.72073
A02_VARUNA_g332.t1	AT5G09690	transport.unspecified cations	-1.98709
A02_VARUNA_g3327.t1	AT5G44310	not assigned.no ontology		-3.59265	-6.00718
A02_VARUNA_g3341.t1	AT5G44460	signalling.calcium	-3.01518		-2.26581
A02_VARUNA_g3342.t1	AT5G44480	cell wall.precursor synthesis	-1.49668		-1.47262
A02_VARUNA_g335.t1	AT5G09790	RNA.regulation of transcription	2.0852		2.60154
A02_VARUNA_g3355.t1	AT5G44700	signalling.receptor kinases	-3.14648	-1.47176	-4.67204
A02_VARUNA_g3366.t1	AT5G45100	protein.degradation			-1.35016
A02_VARUNA_g3374.t1	AT4G36150	stress.biotic	-4.85936		-5.40849
A02_VARUNA_g3380.t1	AT5G45275	not assigned.unknown	1.02365		2.43696
A02_VARUNA_g3391.t1	AT5G45400	DNA.synthesis/chromatin structure		1.04723	1.41774
A02_VARUNA_g3401.t1	AT5G45470	not assigned.unknown	3.05198		1.38857
A02_VARUNA_g3402.t1	AT5G45480	not assigned.unknown	1.398	2.69915	4.3637
A02_VARUNA_g3403.t1	AT5G45490	stress.biotic	1.18744		3.03074
A02_VARUNA_g3404.t1	AT5G45500	not assigned.no ontology			1.75157
A02_VARUNA_g3413.t1	AT4G32110	not assigned.unknown	-4.58097	3.56898
A02_VARUNA_g3422.t1	AT5G45840	signalling.receptor kinases	-1.19979	-2.45353	-3.96653
A02_VARUNA_g3423.t1	AT5G45850	not assigned.unknown	4.76761	-1.87138
A02_VARUNA_g3435.t1	AT5G45960	misc.GDSL-motif lipase			1.85102
A02_VARUNA_g344.t1	AT5G09960	not assigned.unknown	-3.30858
A02_VARUNA_g345.t1	AT5G10010	not assigned.unknown			1.10766
A02_VARUNA_g3458.t1	AT5G46060	not assigned.unknown			-3.06085
A02_VARUNA_g3474.t1	AT5G46280	DNA.synthesis/chromatin structure		2.46868	2.24249
A02_VARUNA_g3480.t1	AT5G46350	RNA.regulation of transcription	2.5694	-1.50033
A02_VARUNA_g3491.t1	AT5G46530	transport.misc	3.51458
A02_VARUNA_g3493.t1	AT2G19710	not assigned.unknown			-1.12285
A02_VARUNA_g3494.t1	AT5G46550	RNA.regulation of transcription			2.022
A02_VARUNA_g35.t1	AT5G01210	secondary metabolism.phenylpropanoids	2.52781		3.14859
A02_VARUNA_g3501.t1	AT5G46620	not assigned.unknown			-1.20072
A02_VARUNA_g3508.t1	AT4G17900	RNA.regulation of transcription	1.27967
A02_VARUNA_g3512.t1	AT4G17900	RNA.regulation of transcription	2.55521
A02_VARUNA_g3520.t1	AT5G46800	transport.metabolite transporters at the mitochondrial membrane	1.42237		1.93637
A02_VARUNA_g3521.t1	AT5G04120	glycolysis.cytosolic branch	4.27613		6.83665
A02_VARUNA_g353.t1	AT5G10130	stress.abiotic	-2.07564
A02_VARUNA_g3534.t1	AT5G47590	stress.abiotic			1.41211
A02_VARUNA_g3536.t1	AT5G46960	misc.invertase/pectin methylesterase inhibitor family protein		4.35689	4.23194
A02_VARUNA_g3540.t1	AT5G46960	misc.invertase/pectin methylesterase inhibitor family protein	-6.1969	4.05751	-1.43605
A02_VARUNA_g3548.t1	AT5G47030	mitochondrial electron transport / ATP synthesis.F1-ATPase			1.35487
A02_VARUNA_g3549.t1	AT5G47050	protein.degradation			-2.33077
A02_VARUNA_g3551.t1	AT2G04045	stress.biotic	6.49693		5.17505
A02_VARUNA_g356.t1	AT5G10160	lipid metabolism.FA synthesis and FA elongation	-3.32344		-3.57713
A02_VARUNA_g3568.t1	AT5G47110	RNA.regulation of transcription		1.45147
A02_VARUNA_g357.t1	AT5G10170	minor CHO metabolism.myo-inositol	2.58706		1.6277
A02_VARUNA_g3572.t1	AT5G47150	not assigned.no ontology	1.80793		4.46225
A02_VARUNA_g3573.t1	AT5G47180	cell.vesicle transport			1.6974
A02_VARUNA_g3575.t1	AT5G47220	hormone metabolism.ethylene	1.85112		3.65739
A02_VARUNA_g3595.t1	AT4G34880	misc.nitrilases, *nitrile lyases, berberine bridge enzymes, reticuline oxidases, troponine reductases	3.0214		3.45215
A02_VARUNA_g36.t1	AT5G01200	RNA.regulation of transcription	4.51251		5.759
A02_VARUNA_g3600.t1	AT5G47460	not assigned.no ontology	1.08643		1.2699
A02_VARUNA_g3602.t1	AT5G47500	cell wall.pectin*esterases	-1.68543		-2.42074
A02_VARUNA_g3607.t1	AT5G47530	hormone metabolism.auxin	-3.38559		-2.25045
A02_VARUNA_g3609.t1	AT5G47550	protein.degradation	-5.18418		-4.61631
A02_VARUNA_g3614.t1	AT5G47630	lipid metabolism.FA synthesis and FA elongation			1.03614
A02_VARUNA_g3615.t1	AT5G47640	RNA.regulation of transcription		1.08129	1.32898
A02_VARUNA_g3617.t1	AT5G47660	RNA.regulation of transcription			-1.50972
A02_VARUNA_g3620.t1	AT5G47730	protein.targeting	-1.19557
A02_VARUNA_g3624.t1	AT4G15950	not assigned.unknown			1.04312
A02_VARUNA_g3625.t1	AT5G59810	protein.degradation	3.7608		4.9063
A02_VARUNA_g3629.t1	AT2G01080	not assigned.unknown	-1.2195		-2.09653
A02_VARUNA_g3637.t1	AT2G01150	protein.degradation	1.06545		1.95644
A02_VARUNA_g3638.t1	AT2G01170	transport.amino acids	-1.62448		-1.37864
A02_VARUNA_g3640.t1	AT2G01240	not assigned.no ontology	2.17798
A02_VARUNA_g3657.t1	AT2G01300	not assigned.unknown	3.57683		1.57489
A02_VARUNA_g3667.t1	AT2G01420	hormone metabolism.auxin	-4.22639	2.16281
A02_VARUNA_g3671.t1	AT2G01430	RNA.regulation of transcription	-1.53825
A02_VARUNA_g3680.t1	AT2G01490	misc.oxygenases			1.91533
A02_VARUNA_g369.t1	AT5G10460	not assigned.no ontology			1.06652
A02_VARUNA_g3693.t1	AT2G01600	not assigned.no ontology			1.15556
A02_VARUNA_g3694.t1	AT1G14900	DNA.synthesis/chromatin structure	-2.01801		-1.10971
A02_VARUNA_g3698.t1	AT2G01640	not assigned.unknown			1.10025
A02_VARUNA_g370.t1	AT5G10510	RNA.regulation of transcription	-2.18303		-3.93863
A02_VARUNA_g3708.t1	AT2G01730	RNA.processing		1.06585	1.73883
A02_VARUNA_g371.t1	AT5G10520	protein.postranslational modification	-1.83811	-1.62588	-4.93876
A02_VARUNA_g3711.t1	AT2G01770	metal handling.regulation	-2.87274	-2.69006	-5.70012
A02_VARUNA_g3734.t1	AT2G02010	amino acid metabolism.synthesis		1.7797
A02_VARUNA_g3737.t1	AT2G02060	RNA.regulation of transcription			-4.34362
A02_VARUNA_g3738.t1	AT3G25720	not assigned.unknown	-1.76009		-2.88957
A02_VARUNA_g374.t1	AT5G10580	not assigned.unknown	-3.65236		-4.41993
A02_VARUNA_g3743.t1	AT2G02100	stress.biotic	-3.21068	1.85713
A02_VARUNA_g3746.t1	AT2G02180	stress.biotic		-1.09943	-2.01332
A02_VARUNA_g3747.t1	AT2G02220	signalling.receptor kinases	-1.63215		-1.66358
A02_VARUNA_g3748.t1	AT2G02230	cell.organisation		-1.67667
A02_VARUNA_g3750.t1	AT2G02240	cell.organisation	1.66235		1.75383
A02_VARUNA_g3759.t1	AT2G02250	protein.degradation		-1.03724	-1.81436
A02_VARUNA_g3761.t1	AT2G02370	not assigned.unknown			1.38379
A02_VARUNA_g3776.t1	AT2G02540	RNA.regulation of transcription	1.53642
A02_VARUNA_g3778.t1	AT1G55510	amino acid metabolism.degradation	-2.73204		-2.91444
A02_VARUNA_g379.t1	AT5G10720	hormone metabolism.cytokinin	-3.04396		-2.07559
A02_VARUNA_g3804.t1	AT2G02990	RNA.processing	1.82433	-2.62899
A02_VARUNA_g3808.t1	AT2G03120	protein.degradation			1.30606
A02_VARUNA_g3810.t1	AT2G03240	transport.phosphate	-1.15976
A02_VARUNA_g3815.t1	AT1G14010	transport.misc	1.04564		2.52101
A02_VARUNA_g3824.t1	AT2G03350	not assigned.unknown		1.26131	1.6729
A02_VARUNA_g3825.t1	AT2G03440	development.unspecified	2.10714	-3.25827	-1.08812
A02_VARUNA_g3826.t1	AT2G03450	misc.acid and other phosphatases		1.37185
A02_VARUNA_g3827.t1	AT2G03480	stress.abiotic	1.57253		2.60426
A02_VARUNA_g3828.t1	AT2G03500	RNA.regulation of transcription			-2.27603
A02_VARUNA_g383.t1	AT5G10770	RNA.regulation of transcription	-1.46833	1.71783
A02_VARUNA_g3833.t1	AT2G03690	mitochondrial electron transport / ATP synthesis.unspecified			1.14823
A02_VARUNA_g3837.t1	AT2G03740	not assigned.no ontology	-7.2176	4.90931
A02_VARUNA_g385.t1	AT5G10790	protein.degradation			1.65893
A02_VARUNA_g3866.t1	AT2G04925	stress.biotic			2.5472
A02_VARUNA_g3874.t1	AT3G25585	misc.misc2	1.05151	1.56492	3.77561
A02_VARUNA_g3875.t1	AT3G25590	not assigned.unknown	2.45458
A02_VARUNA_g3882.t1	AT3G25655	development.unspecified		-2.03997	-3.7391
A02_VARUNA_g3889.t1	AT3G25700	RNA.regulation of transcription		-1.32464	-1.25287
A02_VARUNA_g3891.t1	AT3G25710	RNA.regulation of transcription		-3.82764	-2.79365
A02_VARUNA_g3898.t1	AT3G25890	RNA.regulation of transcription		2.35641	1.42872
A02_VARUNA_g39.t1	AT5G01190	secondary metabolism.simple phenols	2.52323		2.56403
A02_VARUNA_g3907.t1	AT3G26050	not assigned.unknown		2.11713	1.29297
A02_VARUNA_g391.t1	AT5G10870	amino acid metabolism.synthesis	2.48306		2.85016
A02_VARUNA_g3914.t1	AT3G26200	misc.cytochrome P45	2.92461		1.70661
A02_VARUNA_g3915.t1	AT3G26210	misc.cytochrome P45		1.9268	1.9484
A02_VARUNA_g3920.t1	AT3G26300	misc.cytochrome P45		3.7186	5.00261
A02_VARUNA_g393.t1	AT5G10900	protein.postranslational modification			1.55342
A02_VARUNA_g3937.t1	AT3G26520	transport.Major Intrinsic Proteins	3.28468		3.03033
A02_VARUNA_g3942.t1	AT3G26700	protein.postranslational modification			2.11959
A02_VARUNA_g395.t1	AT5G10980	DNA.synthesis/chromatin structure			1.79927
A02_VARUNA_g3952.t1	AT3G26770	misc.short chain dehydrogenase/reductase (SDR)		-1.91617	-1.51381
A02_VARUNA_g3953.t1	AT3G26780	not assigned.no ontology			1.08001
A02_VARUNA_g3954.t1	AT3G26790	RNA.regulation of transcription	-3.74139		-4.81603
A02_VARUNA_g3955.t1	AT3G26810	hormone metabolism.auxin		2.27411	1.91586
A02_VARUNA_g3956.t1	AT5G14030	not assigned.no ontology		-2.51994	-4.09417
A02_VARUNA_g3957.t1	AT3G26840	misc.acyl transferases	-1.5303
A02_VARUNA_g3960.t1	AT3G26840	misc.acyl transferases	5.02466		4.47113
A02_VARUNA_g3963.t1	AT3G26890	not assigned.unknown			-1.07338
A02_VARUNA_g3968.t1	AT3G26935	RNA.regulation of transcription	-2.35222		-3.90188
A02_VARUNA_g3969.t1	AT3G26940	protein.postranslational modification	1.89625		2.42842
A02_VARUNA_g3977.t1	AT1G15430	not assigned.unknown	2.34756
A02_VARUNA_g3982.t1	AT3G27060	nucleotide metabolism.deoxynucleotide metabolism		3.48838	2.84408
A02_VARUNA_g399.t1	AT4G37180	RNA.regulation of transcription	-2.13725
A02_VARUNA_g3993.t1	AT3G27160	protein.synthesis		1.21666
A02_VARUNA_g4.t1	AT5G01900	RNA.regulation of transcription	-1.0448	2.74622
A02_VARUNA_g4001.t1	AT3G27230	not assigned.unknown			1.68801
A02_VARUNA_g4005.t1	AT1G48320	lipid metabolism.lipid degradation	-1.07516
A02_VARUNA_g4011.t1	AT3G27325	not assigned.unknown	-1.1396
A02_VARUNA_g4014.t1	AT3G27330	protein.degradation		2.75609	2.39116
A02_VARUNA_g4020.t1	AT3G27390	not assigned.unknown	-2.31714		-3.33008
A02_VARUNA_g4027.t1	AT3G27430	protein.degradation			1.00131
A02_VARUNA_g403.t1	AT5G11100	signalling.calcium	2.08152	-1.84685
A02_VARUNA_g4036.t1	AT3G27660	lipid metabolism.TAG synthesis	-7.60456	-5.64191	-14.3868
A02_VARUNA_g4041.t1	AT3G27785	RNA.regulation of transcription	-3.86428	1.33915	-2.05235
A02_VARUNA_g4043.t1	AT3G27830	protein.synthesis	-1.03391
A02_VARUNA_g405.t1	AT5G11160	nucleotide metabolism.salvage			-1.33919
A02_VARUNA_g4061.t1	AT3G28345	transport.ABC transporters and multidrug resistance systems	-2.23899		-3.88869
A02_VARUNA_g4063.t1	AT3G28420	not assigned.unknown	-4.51345		-3.64803
A02_VARUNA_g4065.t1	AT3G28455	development.unspecified	-1.49769
A02_VARUNA_g4069.t1	AT3G28500	protein.synthesis	1.63506	1.88156	3.80084
A02_VARUNA_g4102.t1	AT3G29020	RNA.regulation of transcription	1.01971		2.34045
A02_VARUNA_g4103.t1	AT3G29030	cell wall.modification	2.82696		2.11311
A02_VARUNA_g4108.t1	AT3G29090	cell wall.pectin*esterases		-4.20009	-3.17237
A02_VARUNA_g411.t1	AT5G11240	not assigned.no ontology			1.65395
A02_VARUNA_g4116.t1	AT3G28810	not assigned.unknown	-2.33824	-1.97809	-6.02111
A02_VARUNA_g4117.t1	AT3G29240	not assigned.no ontology		-2.55602	-4.45956
A02_VARUNA_g412.t1	AT5G11260	RNA.regulation of transcription		-1.33153	-1.07364
A02_VARUNA_g413.t1	AT5G11320	misc.oxidases - copper, flavone etc			-4.14691
A02_VARUNA_g4132.t1	AT3G29575	not assigned.unknown		-1.47875
A02_VARUNA_g4134.t1	AT3G29635	not assigned.no ontology			1.92238
A02_VARUNA_g4135.t1	AT5G07090	protein.synthesis	-2.6652	2.44804
A02_VARUNA_g4136.t1	AT3G29770	not assigned.no ontology	-1.39658		-1.27432
A02_VARUNA_g4140.t1	AT5G67360	protein.degradation	-3.75893	1.66386
A02_VARUNA_g4145.t1	AT5G28235	protein.degradation	-4.95919
A02_VARUNA_g4150.t1	AT5G67080	protein.postranslational modification		1.48139
A02_VARUNA_g4152.t1	AT3G29810	cell wall.cellulose synthesis		2.96331	3.51087
A02_VARUNA_g4155.t1	AT3G30180	hormone metabolism.brassinosteroid		-1.54863	-1.17153
A02_VARUNA_g4166.t1	AT3G30340	development.unspecified	-4.38553		-4.23856
A02_VARUNA_g4177.t1	AT5G47820	cell.organisation	2.51688		2.04356
A02_VARUNA_g4179.t1	AT5G47820	cell.organisation	1.9731		1.49568
A02_VARUNA_g4185.t1	AT5G47910	stress.biotic	1.53314	-1.16653
A02_VARUNA_g4188.t1	AT5G48100	secondary metabolism.simple phenols	-8.6186		-9.25101
A02_VARUNA_g4189.t1	AT5G48120	DNA.repair			1.06511
A02_VARUNA_g4195.t1	AT5G48180	secondary metabolism.sulfur-containing	3.49513	-3.00215
A02_VARUNA_g4199.t1	AT5G48230	secondary metabolism.isoprenoids	-2.72413		-2.35415
A02_VARUNA_g42.t1	AT5G01090	misc.myrosinases-lectin-jacalin	1.38059		1.18114
A02_VARUNA_g420.t1	AT5G11530	development.unspecified	-1.43528
A02_VARUNA_g4202.t1	AT5G65360	DNA.synthesis/chromatin structure		3.43352	3.85817
A02_VARUNA_g4206.t1	AT5G48380	signalling.receptor kinases			1.4485
A02_VARUNA_g421.t1	AT5G11540	not assigned.no ontology	1.49435		2.09443
A02_VARUNA_g4214.t1	AT5G48450	cell wall.pectin*esterases	-2.77312		-2.46739
A02_VARUNA_g4218.t1	AT5G48480	not assigned.unknown	-2.82906	2.50295
A02_VARUNA_g422.t1	AT5G11560	not assigned.no ontology			-1.37533
A02_VARUNA_g4223.t1	AT5G48560	RNA.regulation of transcription	-1.49541
A02_VARUNA_g4226.t1	AT5G13930	secondary metabolism.flavonoids	-3.24446	2.67995
A02_VARUNA_g4232.t1	AT5G48720	not assigned.unknown	-3.23865
A02_VARUNA_g4236.t1	AT5G48830	not assigned.unknown			1.45459
A02_VARUNA_g4237.t1	AT5G48850	development.unspecified	1.75528	-3.87415	-1.68005
A02_VARUNA_g4238.t1	AT5G48870	RNA.processing			1.26671
A02_VARUNA_g4253.t1	AT5G49100	not assigned.unknown		-2.1135	-2.27824
A02_VARUNA_g4254.t1	AT5G49110	not assigned.unknown			1.191
A02_VARUNA_g4259.t1	AT5G49215	cell wall.degradation		1.47575	2.18978
A02_VARUNA_g4263.t1	AT3G06750	not assigned.no ontology	1.60296		2.26317
A02_VARUNA_g4264.t1	AT5G49300	RNA.regulation of transcription			1.96417
A02_VARUNA_g4267.t1	AT5G49360	cell wall.degradation	-5.98367		-4.35796
A02_VARUNA_g4281.t1	AT1G06900	protein.degradation	-3.3238		-2.7639
A02_VARUNA_g4283.t1			-1.66966		-1.74217
A02_VARUNA_g429.t1	AT5G11640	not assigned.unknown			1.14637
A02_VARUNA_g43.t1	AT5G01075	not assigned.unknown	-3.78918		-2.33482
A02_VARUNA_g430.t1	AT5G11670	TCA / org transformation.other organic acid transformatons	2.22685	1.56289	3.98911
A02_VARUNA_g4300.t1	AT5G28650	RNA.regulation of transcription	-1.74215		-2.20909
A02_VARUNA_g4310.t1	AT4G29250	not assigned.no ontology		5.09003	5.09887
A02_VARUNA_g4318.t1	AT5G27120	RNA.regulation of transcription	1.70021		3.41367
A02_VARUNA_g4321.t1	AT5G27240	stress.abiotic	4.05483		2.27219
A02_VARUNA_g4326.t1	AT5G27360	transport.sugars	-2.98324		-1.76164
A02_VARUNA_g433.t1				1.36799	1.9364
A02_VARUNA_g4331.t1	AT5G27450	secondary metabolism.isoprenoids	-2.62288	-1.24341	-4.70061
A02_VARUNA_g4337.t1	AT5G27550	cell.organisation		1.26252	1.22339
A02_VARUNA_g4338.t1	AT5G27610	RNA.regulation of transcription		1.2911	1.22033
A02_VARUNA_g434.t1	AT4G11630	protein.synthesis		1.20076	2.33815
A02_VARUNA_g4340.t1	AT5G27670	DNA.synthesis/chromatin structure	1.42812		2.53578
A02_VARUNA_g4342.t1	AT5G27690	metal handling.		-2.49035
A02_VARUNA_g4352.t1	AT5G27930	protein.postranslational modification		1.34812	1.53202
A02_VARUNA_g4353.t1	AT5G66900	stress.biotic		2.25566	2.36169
A02_VARUNA_g4354.t1	AT5G27030	development.unspecified			1.0235
A02_VARUNA_g436.t1	AT5G11790	transport.hormones	-2.4347	2.36515
A02_VARUNA_g4363.t1	AT5G26805	not assigned.unknown	2.95288
A02_VARUNA_g4367.t1	AT5G26630	RNA.regulation of transcription	4.82521		5.60081
A02_VARUNA_g437.t1	AT5G11800	transport.potassium		1.23728
A02_VARUNA_g4375.t1	AT5G26650	RNA.regulation of transcription	3.06925		2.44727
A02_VARUNA_g4383.t1	AT5G26180	not assigned.no ontology		1.02007	1.22673
A02_VARUNA_g4384.t1	AT5G26210	RNA.regulation of transcription		1.74152	1.2111
A02_VARUNA_g4387.t1	AT5G26280	not assigned.no ontology	1.03991	4.14983	5.65432
A02_VARUNA_g4399.t1	AT5G26740	not assigned.no ontology		1.69709	1.02309
A02_VARUNA_g4403.t1	AT5G26710	protein.aa activation			1.04557
A02_VARUNA_g4409.t1	AT1G65330	RNA.regulation of transcription	5.44736		3.89818
A02_VARUNA_g441.t1	AT5G11890	not assigned.unknown	1.89164		1.95263
A02_VARUNA_g4410.t1	AT5G25950	not assigned.unknown	-3.47518	-4.37745	-8.58957
A02_VARUNA_g4411.t1	AT5G25950	not assigned.unknown	-3.04381		-3.68991
A02_VARUNA_g4420.t1	AT5G25770	not assigned.unknown			-1.09957
A02_VARUNA_g4422.t1	AT5G25620	misc.oxidases - copper, flavone etc	4.92179		4.13542
A02_VARUNA_g4423.t1	AT5G25610	stress.abiotic	4.49419		3.035
A02_VARUNA_g4428.t1	AT5G25530	stress.abiotic	1.43496	1.53	3.64531
A02_VARUNA_g4430.t1	AT5G25500	not assigned.unknown			1.46811
A02_VARUNA_g4431.t1	AT5G25490	signalling.G-proteins	-4.52092	-1.98608	-7.32946
A02_VARUNA_g4433.t1	AT5G25460	not assigned.unknown	2.03822
A02_VARUNA_g4449.t1	AT5G25265	not assigned.unknown	1.44409		2.16586
A02_VARUNA_g4451.t1	AT5G25250	not assigned.unknown			3.01655
A02_VARUNA_g4453.t1	AT5G25220	RNA.regulation of transcription			1.48157
A02_VARUNA_g4467.t1	AT5G24970	not assigned.no ontology	-3.77673		-3.7316
A02_VARUNA_g4468.t1	AT5G24940	protein.postranslational modification	-3.35624		-3.39308
A02_VARUNA_g4479.t1	AT5G24810	not assigned.no ontology	1.23721	1.67893	3.09208
A02_VARUNA_g4491.t1	AT5G24570	not assigned.unknown			2.53976
A02_VARUNA_g4492.t1	AT5G24530	secondary metabolism.flavonoids	3.50585		1.82213
A02_VARUNA_g4493.t1	AT5G24530	secondary metabolism.flavonoids	3.3159
A02_VARUNA_g4497.t1	AT5G24470	RNA.regulation of transcription	1.31107	-1.38435
A02_VARUNA_g4508.t1	AT3G62050	not assigned.unknown			2.81781
A02_VARUNA_g4509.t1					2.43678
A02_VARUNA_g451.t1	AT5G12020	stress.abiotic		-3.38084	-6.64299
A02_VARUNA_g4511.t1	AT5G24330	RNA.regulation of transcription		1.98584
A02_VARUNA_g4512.t1	AT2G01660	signalling.receptor kinases	-1.27308	2.10266
A02_VARUNA_g4517.t1	AT5G24165	not assigned.unknown		-2.16702	-2.70611
A02_VARUNA_g452.t1	AT5G12050	not assigned.unknown	1.98165
A02_VARUNA_g4521.t1	AT5G24030	transport.metabolite transporters at the mitochondrial membrane	-2.24713
A02_VARUNA_g4528.t1	AT5G23650	RNA.regulation of transcription	1.92689
A02_VARUNA_g4531.t1	AT5G23580	signalling.calcium		2.12895	2.8375
A02_VARUNA_g4539.t1	AT5G23420	RNA.regulation of transcription		3.19766	3.1132
A02_VARUNA_g4543.t1	AT5G23340	not assigned.unknown			1.65138
A02_VARUNA_g4544.t1	AT5G23280	RNA.regulation of transcription	2.84796		2.78839
A02_VARUNA_g4546.t1	AT5G23230	secondary metabolism.phenylpropanoids		2.6965	4.38969
A02_VARUNA_g4547.t1	AT5G23210	protein.degradation	5.53686	-2.26
A02_VARUNA_g4558.t1	AT5G08130	hormone metabolism.brassinosteroid	1.41864	2.63685	5.08275
A02_VARUNA_g4560.t1	AT5G60810	not assigned.unknown	3.16437		3.1274
A02_VARUNA_g4568.t1	AT5G60930	cell.organisation		2.09544	2.47088
A02_VARUNA_g4573.t1	AT5G61090	not assigned.no ontology	2.20371
A02_VARUNA_g4579.t1	AT5G61130	minor CHO metabolism.callose	1.10709		1.10844
A02_VARUNA_g4586.t1	AT5G65990	transport.amino acids	1.74131		3.99556
A02_VARUNA_g4599.t1	AT5G61430	development.unspecified	1.42977	1.94056	4.44631
A02_VARUNA_g4627.t1	AT5G07210	RNA.regulation of transcription	4.84326		4.24909
A02_VARUNA_g4628.t1	AT5G62130	not assigned.no ontology		-1.87148	-1.30636
A02_VARUNA_g4629.t1	AT5G62140	not assigned.unknown		-1.03879	-1.42894
A02_VARUNA_g4630.t1	AT5G62150	cell wall.degradation	-2.86025		-2.46617
A02_VARUNA_g4636.t1	AT5G62180	not assigned.no ontology	4.06818		4.7833
A02_VARUNA_g4644.t1	AT5G62210	development.unspecified		-4.26526	-4.71087
A02_VARUNA_g4645.t1	AT5G62260	RNA.regulation of transcription	1.32977		1.8411
A02_VARUNA_g4646.t1	AT5G62270	not assigned.unknown			2.03901
A02_VARUNA_g4652.t1	AT5G62350	misc.invertase/pectin methylesterase inhibitor family protein		4.17589	3.72196
A02_VARUNA_g4665.t1	AT5G62470	RNA.regulation of transcription			1.84833
A02_VARUNA_g4667.t1	AT5G62490	hormone metabolism.abscisic acid	-4.05542	-3.85399	-8.76441
A02_VARUNA_g4668.t1	AT5G62500	cell.organisation	-3.40779	1.35321	-1.588
A02_VARUNA_g4670.t1	AT5G62520	stress.abiotic	-2.64958		-3.80523
A02_VARUNA_g4673.t1	AT5G62560	protein.degradation			-1.23527
A02_VARUNA_g4677.t1	AT5G62820	not assigned.no ontology	3.13001		4.4214
A02_VARUNA_g4682.t1	AT5G62865	not assigned.unknown	-2.77874
A02_VARUNA_g4699.t1	AT5G63380	secondary metabolism.phenylpropanoids		1.32609	2.04339
A02_VARUNA_g4701.t1	AT1G75750	hormone metabolism.gibberelin			3.13237
A02_VARUNA_g4715.t1				1.78148
A02_VARUNA_g472.t1	AT5G12850	RNA.regulation of transcription			1.24814
A02_VARUNA_g4727.t1	AT5G63760	protein.degradation	1.0982	2.20001	3.62073
A02_VARUNA_g4730.t1	AT5G63790	development.unspecified		1.38827	2.33215
A02_VARUNA_g4737.t1	AT5G63920	DNA.synthesis/chromatin structure		2.28205	1.93397
A02_VARUNA_g4739.t1	AT5G63970	protein.degradation	-1.85262		-2.52208
A02_VARUNA_g474.t1	AT5G12900	not assigned.unknown	1.19581	-1.68784
A02_VARUNA_g4746.t1	AT5G64080	misc.protease inhibitor/seed storage/lipid transfer protein (LTP) family protein			-1.38394
A02_VARUNA_g475.t1	AT5G12930	not assigned.unknown		2.01605	1.79083
A02_VARUNA_g4752.t1	AT5G64240	protein.degradation	3.03575
A02_VARUNA_g4756.t1	AT5G64310	cell wall.cell wall proteins			1.94527
A02_VARUNA_g4757.t1	AT5G64320	not assigned.no ontology			1.19689
A02_VARUNA_g4773.t1	AT5G64710	not assigned.unknown		1.37579	2.23284
A02_VARUNA_g4779.t1	AT5G64770	not assigned.unknown		-2.81875	-4.07282
A02_VARUNA_g478.t1	AT5G12950	not assigned.unknown	-2.83959	2.69626
A02_VARUNA_g4784.t1	AT5G64850	not assigned.unknown		1.9077	3.01404
A02_VARUNA_g4786.t1	AT5G64870	not assigned.unknown			2.25767
A02_VARUNA_g4789.t1	AT2G29180	not assigned.unknown			1.02896
A02_VARUNA_g4794.t1	AT1G77080	RNA.regulation of transcription			-1.77861
A02_VARUNA_g4796.t1	AT5G65070	RNA.regulation of transcription	-4.88948	-3.35274	-8.52908
A02_VARUNA_g4801.t1	AT4G29090	DNA.unspecified		-1.46327	-3.95233
A02_VARUNA_g4803.t1	AT5G65165	TCA / org transformation.TCA		-10.2378	-10.1165
A02_VARUNA_g4807.t1	AT5G65207	not assigned.unknown			-1.7527
A02_VARUNA_g4808.t1	AT5G65210	stress.biotic	-1.02386
A02_VARUNA_g4812.t1	AT5G65300	not assigned.unknown			2.05773
A02_VARUNA_g4818.t1	AT5G65360	DNA.synthesis/chromatin structure		2.10121	2.65902
A02_VARUNA_g4821.t1	AT5G65400	not assigned.unknown	1.24741		1.24985
A02_VARUNA_g4822.t1	AT5G65410	RNA.regulation of transcription	-5.35043		-5.56369
A02_VARUNA_g4824.t1	AT5G65470	hormone metabolism.auxin	-1.29972	-1.18192	-2.75609
A02_VARUNA_g4827.t1	AT5G65530	protein.postranslational modification	-4.23687		-5.31612
A02_VARUNA_g4828.t1	AT5G65590	RNA.regulation of transcription	-6.00568		-5.49083
A02_VARUNA_g4833.t1	AT5G65660	not assigned.no ontology		-1.92399	-3.69037
A02_VARUNA_g4843.t1	AT5G65870	development.unspecified	2.33156
A02_VARUNA_g4844.t1	AT5G65925	not assigned.unknown	-1.32888
A02_VARUNA_g4857.t1	AT5G67385	signalling.light	2.79181
A02_VARUNA_g4869.t1	AT5G66780	not assigned.unknown		-4.18905	-5.98255
A02_VARUNA_g4872.t1	AT5G66740	not assigned.unknown		-3.06688	-3.84168
A02_VARUNA_g488.t1	AT5G13160	protein.postranslational modification	-1.73467		-2.17818
A02_VARUNA_g4885.t1	AT5G66510	mitochondrial electron transport / ATP synthesis.NADH-DH			1.49598
A02_VARUNA_g4891.t1	AT5G66180	not assigned.unknown			1.14033
A02_VARUNA_g49.t1	AT5G02190	RNA.regulation of transcription		-2.17475
A02_VARUNA_g491.t1	AT5G13180	development.unspecified		-2.41275	-3.80473
A02_VARUNA_g493.t1	AT5G13200	hormone metabolism.abscisic acid	-1.06156		-2.03461
A02_VARUNA_g504.t1	AT5G13400	transport.peptides and oligopeptides		2.93792	3.70084
A02_VARUNA_g51.t1	AT5G02230	not assigned.no ontology	-2.59824	3.04774
A02_VARUNA_g519.t1	AT5G13620	not assigned.unknown	4.5885		2.82245
A02_VARUNA_g520.t1	AT5G13620	not assigned.unknown	2.57405		3.14294
A02_VARUNA_g523.t1	AT5G13670	development.unspecified	3.24291	4.79026	8.32699
A02_VARUNA_g53.t1	AT5G02290	protein.postranslational modification	-3.96236		-2.82946
A02_VARUNA_g534.t1	AT5G13825	not assigned.unknown	5.44236		3.88171
A02_VARUNA_g535.t1	AT5G13860	not assigned.no ontology			1.19304
A02_VARUNA_g536.t1	AT5G13930	secondary metabolism.flavonoids		-3.05625	-2.1744
A02_VARUNA_g542.t1	AT5G14040	transport.metabolite transporters at the mitochondrial membrane		1.227	1.81921
A02_VARUNA_g546.t1	AT5G14070	redox.glutaredoxins	-3.7551	1.50491
[truncated: 18,854 more rows]

## Sheet: S6
Supplementary Table 6. Differentially expressed transcripts in PJK and their fold change values
[truncated: 18,902 more rows]

[truncated: 11 more sheets: S7, S8, S9, S10, S11, S12, S13, S14, S15, S16, S17]
